# Supplementary material for: Red blood cell transfusion associated with increased morbidity and mortality in patients undergoing elective open abdominal aortic aneurysm repair
Source: PLoS One. 2019 Jul 11;14(7):e0219263. doi: 10.1371/journal.pone.0219263 (PMC6623955; doi:10.1371/journal.pone.0219263)
Supplement: S7 Appendix — (XLSX) [file pone.0219263.s007.xlsx]

## Sheet: aaa_transfusion_publicdomain
id	weight	hight	BMI	ASAscore	sks_op_code	indication	icd_Diagnosis	transfusion_theater	reoperation_bleeding	intestinalischemia	cardiac_complication	pulmonary_complication	postop_atin	postop_dialysis	postoppulembolus	multiorganfailure	totaltransfusin	Elektiv_AAA	Repair_type	transfusion_after	trans_after_YN1	trans_peri_YN	transfu_peri_group	death	follow_up_time_years	transfusion_total_group	missing_transfusion	survival_days	death_30_days	survival_years	transfusion_total_YN	Trans_0_6	Age_gr	anemia	BMI_median	gender	age	smoking	op_year	prehemoglobin	precreatininF49	bloodloos	prediabetes	prehypertension	prepulmonarydisease	precerebro	precardiac
3876	87	180	26.8519	2	KPDG10	03		8	0	0	#NULL!	#NULL!	#NULL!	#NULL!	#NULL!	#NULL!	8	1	1	0	0	#NULL!	4	1	3	4	0	1201	0	3.29041	1	6	3	1	26.8519	1	79	0	2009	7.5	107	3750	0	0	1	0	1
3875	96	182	28.982	3	KPDG21	03		12	0	0	#NULL!	#NULL!	#NULL!	#NULL!	#NULL!	#NULL!	12	1	2	0	0	#NULL!	4	0	3	4	0	1056	0	2.89315	1	6	2	0	28.982	1	66	1	2012	9.4	67	6300	0	1	1	0	0
3874	104	#NULL!	#NULL!	3	KPDG10	03		8	0	0	#NULL!	#NULL!	#NULL!	#NULL!	#NULL!	#NULL!	10	1	1	2	1	#NULL!	4	0	0	4	0	161	0	0.441096	1	6	3	0	25.93	2	70	1	2014	8.9	69	6800	0	0	1	0	0
3873	78	172	26.3656		KPDG21	03	DI714	3	0	0	0	0	0	0	0	1	11	1	2	8	1	#NULL!	2	1	0	4	0	15	1	0.0410959	1	6	3	0	26.3656	1	77	2	2000	8.6	105	2000	0	1	0	0	0
3872	70	175	22.8571		KPDG10	03	DI714	5	0	0	0	0	0	0	0	0	6	1	1	1	1	#NULL!	3	1	13	4	0	4819	0	13.2027	1	6	2	0	22.8571	1	68	0	2000	8.9	91	3400	0	0	0	0	0
3871	#NULL!	#NULL!	#NULL!		KPDG21	03	DI714	6	0	0	0	0	0	0	0	0	6	1	2	0	0	#NULL!	4	0	15	4	0	5540	0	15.1781	1	6	2	0	25.93	1	61	2	2000	8.8	98	7000	0	0	0	0	0
3870	#NULL!	#NULL!	#NULL!		KPDG21	03	DI714	6	1	0	0	1	0	0	0	0	11	1	2	5	1	#NULL!	4	1	2	4	0	652	0	1.7863	1	6	3	0	25.93	1	74	1	2000	9.8	86	3000	0	0	1	0	0
3869	#NULL!	#NULL!	#NULL!		KPDG21	03	DI714	5	0	1	0	1	0	1	0	1	23	1	2	18	1	#NULL!	3	0	15	4	0	5518	0	15.1178	1	6	1	0	25.93	1	57	1	2000	9.2	91	2200	0	0	0	0	0
3868	#NULL!	#NULL!	#NULL!		KPDG10	03	DI714	1	1	0	0	1	1	0	0	0	13	1	1	12	1	#NULL!	1	0	15	4	0	5497	0	15.0603	1	6	3	0	25.93	2	76	2	2000	8.2	107	1200	0	1	0	0	0
3867	#NULL!	#NULL!	#NULL!		KPDG10	03	DI714	6	0	0	0	0	0	0	0	0	8	1	1	2	1	#NULL!	4	1	3	4	0	1175	0	3.21918	1	6	3	0	25.93	2	71	2	2000	8.6	66	2700	0	1	0	0	0
3866	#NULL!	#NULL!	#NULL!		KPDG10	03	DI714	1	0	0	0	1	0	0	0	0	6	1	1	5	1	#NULL!	1	0	15	4	0	5434	0	14.8877	1	6	2	0	25.93	1	66	2	2000	8.3	104	650	0	0	0	0	0
3865	66	160	25.7812		KPDG10	03	DI714	4	0	0	0	0	0	0	0	0	8	1	1	4	1	#NULL!	3	0	15	4	0	5427	0	14.8685	1	6	1	1	25.7812	2	53	1	2000	6	909	3850	0	1	0	0	0
3864	#NULL!	#NULL!	#NULL!		KPDG10	03	DI714	7	0	1	0	0	0	0	0	1	23	1	1	16	1	#NULL!	4	0	15	4	0	5426	0	14.8658	1	6	3	0	25.93	1	78	1	2000	#NULL!	#NULL!	3500	0	1	0	0	0
3863	#NULL!	#NULL!	#NULL!		KPDG10	03	DI714	3	1	0	0	0	0	0	0	0	21	1	1	18	1	#NULL!	2	1	14	4	0	5093	0	13.9534	1	6	3	1	25.93	1	70	2	2000	7.8	118	1800	0	0	0	0	0
3862	#NULL!	#NULL!	#NULL!		KPDG21	03	DI714	11	0	0	0	1	0	0	0	0	15	1	2	4	1	#NULL!	4	1	6	4	0	2060	0	5.64384	1	6	4	0	25.93	1	81	1	2000	8.3	110	6700	0	0	0	1	1
3861	83	173	27.7323		KPDG21	03	DI714	5	1	0	0	1	1	1	0	0	31	1	2	26	1	#NULL!	3	1	9	4	0	3129	0	8.5726	1	6	3	0	27.7323	1	75	2	2000	9.3	110	3500	0	0	1	0	1
3860	#NULL!	#NULL!	#NULL!		KPDG10	03	DI714	5	0	0	0	0	0	0	0	0	7	1	1	2	1	#NULL!	3	1	6	4	0	2310	0	6.32877	1	6	3	0	25.93	1	74	#NULL!	2000	#NULL!	#NULL!	2700	#NULL!	#NULL!	#NULL!	#NULL!	#NULL!
3859	90	185	26.2966		KPDG21	03	DI714	6	1	0	0	1	1	1	0	0	80	1	2	74	1	#NULL!	4	1	1	4	0	219	0	0.6	1	6	2	0	26.2966	1	63	2	2000	#NULL!	#NULL!	3200	0	1	0	0	1
3858	57	173	19.0451		KPDG20	03	DI714	6	0	0	0	1	0	0	0	0	10	1	2	4	1	#NULL!	4	1	4	4	0	1388	0	3.80274	1	6	3	1	19.0451	1	72	0	2000	5.5	80	2200	0	0	0	0	1
3857	85	186	24.5693		KPDG21	03	DI714	9	1	0	0	0	0	0	0	0	33	1	2	24	1	#NULL!	4	1	9	4	0	3187	0	8.73151	1	6	3	1	24.5693	1	79	0	2000	8	100	5000	0	0	0	0	1
3856	85	173	28.4005		KPDG21	03	DI714	#NULL!	0	0	0	0	0	0	0	0	6	1	2	#NULL!	0	#NULL!	#NULL!	1	7	4	0	2449	0	6.70959	1	6	2	1	28.4005	1	67	1	2000	8	114	2750	1	0	0	0	1
3855	98	182	29.5858		KPDG21	03	DI714	7	0	0	0	0	0	0	0	0	7	1	2	0	0	#NULL!	4	1	11	4	0	4125	0	11.3014	1	6	2	0	29.5858	1	65	#NULL!	2000	9.8	91	4500	0	1	0	0	1
3854	86	177	27.4506		KPDG10	03	DI714	3	0	0	0	0	0	0	0	0	6	1	1	3	1	#NULL!	2	1	2	4	0	608	0	1.66575	1	6	3	1	27.4506	1	70	2	2000	8.1	98	2000	0	1	0	0	0
3853	#NULL!	#NULL!	#NULL!		KPDG10	03	DI714	6	0	0	0	1	0	0	0	0	8	1	1	2	1	#NULL!	4	1	7	4	0	2399	0	6.5726	1	6	3	0	25.93	1	79	1	2000	8.9	94	2250	1	0	#NULL!	0	1
3852	103	178	32.5085		KPDG10	03	DI714	4	0	0	0	0	1	0	0	0	7	1	1	3	1	#NULL!	3	1	7	4	0	2454	0	6.72329	1	6	3	1	32.5085	1	77	1	2000	8.1	137	2500	0	1	0	0	0
3851	#NULL!	#NULL!	#NULL!		KPDG10	03	DI714	6	0	0	0	0	0	0	0	0	8	1	1	2	1	#NULL!	4	1	3	4	0	929	0	2.54521	1	6	3	0	25.93	1	77	2	2000	8.9	89	2500	0	0	0	0	0
3850	77	174	25.4327		KPDG21	03	DI714	4	0	0	0	0	0	0	0	0	6	1	2	2	1	#NULL!	3	1	5	4	0	1687	0	4.62192	1	6	2	0	25.4327	1	67	1	2000	9.8	89	2500	1	0	0	0	0
3849	#NULL!	#NULL!	#NULL!		KPDG10	03	DI714	2	0	0	0	0	0	0	0	0	6	1	1	4	1	#NULL!	2	1	11	4	0	4049	0	11.0932	1	6	2	0	25.93	1	69	2	2000	8.6	75	500	0	0	0	0	1
3848	#NULL!	#NULL!	#NULL!		KPDG10	03	DI714	2	1	1	0	0	0	0	0	1	49	1	1	47	1	#NULL!	2	0	14	4	0	5271	0	14.4411	1	6	4	0	25.93	1	80	1	2000	8.5	94	1300	0	0	0	0	0
3847	64	169	22.4082		KPDG21	03	DI714	4	0	0	0	1	0	0	0	0	6	1	2	2	1	#NULL!	3	1	4	4	0	1391	0	3.81096	1	6	3	0	22.4082	1	74	2	2000	9.9	102	2500	1	0	1	0	1
3846	62	165	22.7732		KPDG21	03	DI714	4	0	0	0	0	0	0	0	0	6	1	2	2	1	#NULL!	3	1	5	4	0	1865	0	5.10959	1	6	4	0	22.7732	1	82	1	2000	8.6	98	2285	0	0	0	0	0
3845	#NULL!	#NULL!	#NULL!		KPDG10	03	DI714	4	0	0	0	0	0	0	0	0	9	1	1	5	1	#NULL!	3	1	14	4	0	5023	0	13.7616	1	6	2	0	25.93	1	65	2	2000	9.5	82	3000	0	0	0	0	0
3844	#NULL!	#NULL!	#NULL!		KPDG10	03	DI714	4	0	0	0	0	0	0	0	0	6	1	1	2	1	#NULL!	3	1	9	4	0	3134	0	8.5863	1	6	3	0	25.93	1	74	2	2000	8.5	77	2300	0	1	0	0	1
3843	#NULL!	#NULL!	#NULL!		KPDG10	03	DI714	8	0	0	0	0	0	0	0	0	8	1	1	0	0	#NULL!	4	0	14	4	0	5218	0	14.2959	1	6	2	0	25.93	1	67	2	2000	8.7	84	4900	0	0	0	0	0
3842	57	165	20.9366		KPDG21	03	DI714	4	0	0	0	0	0	0	0	0	6	1	2	2	1	#NULL!	3	1	10	4	0	3641	0	9.97534	1	6	3	0	20.9366	2	75	0	2000	8.1	86	3000	0	0	0	0	0
3841	#NULL!	#NULL!	#NULL!		KPDG24	03	DI714	5	0	0	0	0	0	0	0	0	6	1	2	1	1	#NULL!	3	1	8	4	0	3007	0	8.23836	1	6	3	0	25.93	1	75	2	2001	8.7	93	3000	0	0	1	0	0
3840	#NULL!	#NULL!	#NULL!		KPDG10	03	DI714	4	0	0	0	0	0	0	0	0	7	1	1	3	1	#NULL!	3	1	7	4	0	2588	0	7.09041	1	6	3	1	25.93	2	77	0	2001	7.1	87	2000	0	0	1	0	0
3839	73	168	25.8645		KPDG10	03	DI714	2	0	0	0	1	0	0	0	0	6	1	1	4	1	#NULL!	2	1	4	4	0	1572	0	4.30685	1	6	3	1	25.8645	1	72	1	2001	7.7	150	2500	1	0	1	1	1
3838	#NULL!	#NULL!	#NULL!		KPDG10	03	DI714	4	0	0	0	0	0	0	0	0	6	1	1	2	1	#NULL!	3	0	14	4	0	5165	0	14.1507	1	6	3	0	25.93	1	72	2	2001	10.2	104	1400	0	0	0	0	1
3837	77	172	26.0276		KPDG10	03	DI714	8	0	0	0	0	0	0	0	0	9	1	1	1	1	#NULL!	4	0	14	4	0	5162	0	14.1425	1	6	2	0	26.0276	1	69	0	2001	8.9	114	4200	0	0	1	0	1
3836	65	173	21.7181		KPDG21	03	DI714	3	1	0	0	1	0	0	0	0	25	1	2	22	1	#NULL!	2	1	6	4	0	2097	0	5.74521	1	6	3	0	21.7181	1	75	1	2001	9.4	88	1500	0	0	1	0	1
3835	72	163	27.0993		KPDG10	03	DI714	1	0	0	0	0	0	0	0	0	6	1	1	5	1	#NULL!	1	1	10	4	0	3496	0	9.57808	1	6	3	0	27.0993	1	74	2	2001	9.1	115	1100	0	0	0	0	1
3834	99	180	30.5556		KPDG21	03	DI714	4	0	0	0	0	0	0	0	0	8	1	2	4	1	#NULL!	3	1	7	4	0	2561	0	7.01644	1	6	2	0	30.5556	1	67	2	2001	8.7	80	5000	0	0	0	0	0
3833	#NULL!	#NULL!	#NULL!		KPDG10	03	DI714	#NULL!	1	0	0	0	0	0	0	0	12	1	1	#NULL!	0	#NULL!	#NULL!	1	9	4	0	3215	0	8.80822	1	6	4	0	25.93	1	83	1	2001	8.9	126	590	0	1	0	0	0
3832	94	182	28.3782		KPDG22	03	DI714	6	0	0	0	0	0	0	0	0	6	1	2	0	0	#NULL!	4	1	6	4	0	2053	0	5.62466	1	6	3	0	28.3782	1	72	2	2001	9.2	89	3900	0	0	1	1	0
3831	#NULL!	#NULL!	#NULL!		KPDG22	03	DI714	7	0	0	0	0	0	0	0	0	11	1	2	4	1	#NULL!	4	1	8	4	0	2961	0	8.11233	1	6	2	1	25.93	1	66	2	2001	7.7	127	5000	0	#NULL!	#NULL!	#NULL!	#NULL!
3830	#NULL!	#NULL!	#NULL!		KPDG24	03	DI714	5	0	0	0	0	0	0	0	0	7	1	2	2	1	#NULL!	3	1	2	4	0	551	0	1.50959	1	6	2	0	25.93	1	69	2	2001	#NULL!	110	3500	0	0	1	0	0
3829	#NULL!	#NULL!	#NULL!		KPDG10	03	DI714	3	1	0	0	0	0	0	0	0	22	1	1	19	1	#NULL!	2	1	9	4	0	3268	0	8.95342	1	6	3	0	25.93	2	71	2	2001	8.3	77	1400	0	0	0	0	0
3828	#NULL!	#NULL!	#NULL!		KPDG10	03	DI714	5	0	0	0	0	0	0	0	0	7	1	1	2	1	#NULL!	3	1	9	4	0	3121	0	8.55068	1	6	4	0	25.93	2	80	1	2001	7.3	135	2400	0	1	0	0	0
3827	92	169	32.2118		KPDG24	03	DI714	5	0	0	0	1	0	0	0	0	21	1	2	16	1	#NULL!	3	1	2	4	0	583	0	1.59726	1	6	4	0	32.2118	1	81	1	2001	10.1	78	3500	0	1	0	1	#NULL!
3826	80	176	25.8264		KPDG22	03	DI714	6	0	0	0	0	0	0	0	0	6	1	2	0	0	#NULL!	4	1	3	4	0	1195	0	3.27397	1	6	3	0	25.8264	1	74	2	2001	8.4	128	2700	0	1	0	0	1
3825	74	180	22.8395		KPDG10	03	DI714	6	0	0	0	0	0	0	0	0	6	1	1	0	0	#NULL!	4	1	6	4	0	2054	0	5.6274	1	6	3	0	22.8395	1	76	0	2001	8.4	105	3000	0	1	0	0	0
3824	60	172	20.2812		KPDG24	03	DI714	2	0	0	0	1	1	0	0	0	8	1	2	6	1	#NULL!	2	1	3	4	0	935	0	2.56164	1	6	3	1	20.2812	1	78	2	2001	8	107	2000	0	0	0	0	0
3823	76	170	26.2976		KPDG10	03	DI714	5	0	0	0	0	0	0	0	0	9	1	1	4	1	#NULL!	3	0	14	4	0	5019	0	13.7507	1	6	1	1	26.2976	1	57	1	2001	7.1	100	2400	0	0	0	0	0
3822	45	160	17.5781		KPDG21	03	DI714	5	1	1	0	1	1	1	0	0	16	1	2	11	1	#NULL!	3	1	0	4	0	36	0	0.0986301	1	6	3	0	17.5781	2	71	2	2001	8.5	71	2600	0	0	0	0	0
3821	70	162	26.6728		KPDG10	03	DI714	4	0	0	0	0	0	0	0	0	6	1	1	2	1	#NULL!	3	1	7	4	0	2623	0	7.1863	1	6	3	0	26.6728	2	76	0	2001	7.4	60	2800	0	1	0	0	1
3820	#NULL!	#NULL!	#NULL!		KPDG10	03	DI714	6	0	0	0	0	0	1	0	0	11	1	1	5	1	#NULL!	4	1	5	4	0	1953	0	5.35068	1	6	3	0	25.93	1	75	2	2001	8.4	85	3800	0	0	0	0	0
3819	#NULL!	#NULL!	#NULL!		KPDG20	03	DI714	4	0	0	0	0	0	0	0	0	6	1	2	2	1	#NULL!	3	1	8	4	0	3057	0	8.37534	1	6	3	0	25.93	1	78	2	2001	8.6	137	3500	0	0	0	0	0
3818	#NULL!	#NULL!	#NULL!		KPDG21	03	DI714	8	0	0	0	0	0	0	0	0	8	1	2	0	0	#NULL!	4	1	3	4	0	933	0	2.55616	1	6	2	1	25.93	1	67	#NULL!	2001	7.5	94	6000	0	0	0	0	0
3817	75	173	25.0593		KPDG24	03	DI714	4	0	0	0	0	0	0	0	0	8	1	2	4	1	#NULL!	3	1	12	4	0	4228	0	11.5836	1	6	2	0	25.0593	1	63	2	2001	9.9	86	2700	0	0	0	0	0
3816	#NULL!	#NULL!	#NULL!		KPDG10	03	DI714	2	0	0	0	0	0	0	0	0	6	1	1	4	1	#NULL!	2	1	12	4	0	4369	0	11.9699	1	6	2	0	25.93	1	64	2	2001	8.9	78	1500	0	1	0	0	0
3815	63	169	22.0581		KPDG10	03	DI714	6	0	0	0	0	0	0	0	0	16	1	1	10	1	#NULL!	4	1	10	4	0	3643	0	9.98082	1	6	3	0	22.0581	1	77	1	2001	8.4	108	3700	0	1	0	0	1
3814	#NULL!	#NULL!	#NULL!		KPDG21	03	DI714	#NULL!	0	0	0	1	0	0	0	0	7	1	2	#NULL!	0	#NULL!	#NULL!	0	14	4	0	4964	0	13.6	1	6	2	0	25.93	1	69	1	2001	10.1	92	1100	0	0	0	0	0
3813	#NULL!	#NULL!	#NULL!		KPDG10	03	DI714	4	0	0	0	0	0	0	0	0	6	1	1	2	1	#NULL!	3	1	8	4	0	3089	0	8.46301	1	6	3	0	25.93	1	74	0	2001	#NULL!	#NULL!	2700	0	0	0	0	0
3812	#NULL!	#NULL!	#NULL!		KPDG10	03	DI714	5	1	0	0	0	0	0	0	0	21	1	1	16	1	#NULL!	3	1	11	4	0	3836	0	10.5096	1	6	3	0	25.93	1	73	1	2001	8.7	89	2300	0	1	1	0	1
3811	72	165	26.4463		KPDG21	03	DI714	6	0	0	0	1	0	1	0	0	13	1	2	7	1	#NULL!	4	1	13	4	0	4682	0	12.8274	1	6	3	0	26.4463	1	71	2	2001	8.4	106	3000	0	0	1	0	1
3810	72	189	20.1562		KPDG21	03	DI714	6	0	0	0	0	0	0	0	0	6	1	2	0	0	#NULL!	4	1	12	4	0	4514	0	12.3671	1	6	3	0	20.1562	1	73	0	2001	9.2	90	3700	0	1	1	0	0
3809	71	171	24.281		KPDG10	03	DI714	4	1	0	0	1	0	1	0	0	20	1	1	16	1	#NULL!	3	1	9	4	0	3343	0	9.1589	1	6	2	1	24.281	1	64	1	2001	7.8	110	1050	0	1	0	0	0
3808	97	182	29.2839		KPDG24	03	DI714	2	0	0	0	1	0	0	0	0	7	1	2	5	1	#NULL!	2	1	8	4	0	2773	0	7.59726	1	6	3	0	29.2839	1	75	#NULL!	2001	8.9	79	1800	0	1	0	0	0
3807	65	167	23.3067		KPDG10	03	DI714	4	0	0	0	0	0	0	0	0	6	1	1	2	1	#NULL!	3	1	10	4	0	3610	0	9.89041	1	6	3	0	23.3067	2	70	1	2001	7.3	88	1900	0	1	0	0	1
3806	80	#NULL!	#NULL!		KPDG24	03	DI714	6	0	0	0	0	0	0	0	0	11	1	2	5	1	#NULL!	4	1	11	4	0	3945	0	10.8082	1	6	2	1	25.93	1	69	2	2001	8.2	157	3300	0	1	0	1	0
3805	96	176	30.9917		KPDG21	03	DI714	#NULL!	0	0	0	0	0	0	0	0	9	1	2	#NULL!	0	#NULL!	#NULL!	0	13	4	0	4921	0	13.4822	1	6	1	0	30.9917	1	52	2	2001	9.5	75	1800	0	1	0	0	0
3804	83	171	28.3848		KPDG10	03	DI714	4	0	0	0	0	0	0	0	0	7	1	1	3	1	#NULL!	3	1	7	4	0	2517	0	6.89589	1	6	3	0	28.3848	1	77	2	2001	9.9	173	3200	0	0	0	0	1
3803	#NULL!	#NULL!	#NULL!		KPDG21	03	DI714	12	0	1	0	1	0	1	0	0	12	1	2	0	0	#NULL!	4	0	13	4	0	4903	0	13.4329	1	6	2	0	25.93	1	61	2	2001	#NULL!	#NULL!	6500	0	0	0	0	0
3802	94	186	27.1708		KPDG22	03	DI714	3	0	0	0	0	1	1	0	1	17	1	2	14	1	#NULL!	2	1	0	4	0	1	1	0.00273973	1	6	3	0	27.1708	1	74	0	2001	8.4	116	2300	0	1	1	0	0
3801	#NULL!	#NULL!	#NULL!		KPDG21	03	DI714	10	1	1	0	1	0	0	0	1	33	1	2	23	1	#NULL!	4	1	0	4	0	21	1	0.0575342	1	6	3	0	25.93	1	75	1	2001	#NULL!	#NULL!	5500	0	0	0	0	0
3800	78	175	25.4694		KPDG10	03	DI714	#NULL!	0	0	0	1	0	0	0	0	6	1	1	#NULL!	0	#NULL!	#NULL!	1	2	4	0	868	0	2.37808	1	6	3	0	25.4694	1	75	2	2001	8.7	79	1600	0	0	0	0	0
3799	59	158	23.634		KPDG10	03	DI714	10	0	1	0	0	0	0	0	1	10	1	1	0	0	#NULL!	4	1	0	4	0	21	1	0.0575342	1	6	3	1	23.634	2	74	2	2001	7.1	70	6000	0	0	0	0	0
3798	110	186	31.7956		KPDG24	03	DI714	4	0	0	0	0	0	0	0	0	13	1	2	9	1	#NULL!	3	1	12	4	0	4407	0	12.074	1	6	2	1	31.7956	1	65	2	2001	7.9	127	4600	0	0	0	0	0
3797	#NULL!	#NULL!	#NULL!		KPDG21	03	DI714	4	0	0	0	0	0	0	0	0	10	1	2	6	1	#NULL!	3	1	6	4	0	2132	0	5.8411	1	6	4	1	25.93	1	85	2	2001	7.4	105	2000	0	0	0	0	1
3796	83	186	23.9912		KPDG24	03	DI714	6	0	0	0	1	0	0	0	0	16	1	2	10	1	#NULL!	4	1	2	4	0	743	0	2.03562	1	6	2	0	23.9912	1	66	2	2001	8.5	80	2500	1	1	0	0	0
3795	82	173	27.3982		KPDG21	03	DI714	14	0	0	0	1	0	0	0	0	14	1	2	0	0	#NULL!	4	1	6	4	0	2359	0	6.46301	1	6	3	0	27.3982	1	79	1	2001	9.1	106	7200	0	0	0	0	0
3794	55	180	16.9753		KPDG10	03	DI714	4	0	0	0	0	0	0	0	0	8	1	1	4	1	#NULL!	3	1	8	4	0	2812	0	7.70411	1	6	2	1	16.9753	1	65	2	2001	7.2	101	1400	0	1	0	0	0
3793	#NULL!	#NULL!	#NULL!		KPDG21	03	DI714	6	0	0	0	0	0	0	0	0	11	1	2	5	1	#NULL!	4	0	13	4	0	4843	0	13.2685	1	6	2	1	25.93	2	66	2	2001	6.4	150	3000	0	1	0	0	1
3792	80	180	24.6914		KPDG10	03	DI714	8	0	0	0	0	0	0	0	0	8	1	1	0	0	#NULL!	4	0	13	4	0	4818	0	13.2	1	6	2	0	24.6914	1	61	2	2002	10	100	2500	0	0	0	0	0
3791	79	166	28.6689	1	KPDG24	03	DI714	2	0	0	0	0	0	0	0	0	6	1	2	4	1	#NULL!	2	0	13	4	0	4816	0	13.1945	1	6	3	0	28.6689	2	71	2	2002	9.1	65	2000	0	1	0	0	0
3790	58	153	24.7768		KPDG24	03	DI714	11	0	0	0	0	0	1	0	0	13	1	2	2	1	#NULL!	4	1	12	4	0	4460	0	12.2192	1	6	2	0	24.7768	2	63	1	2002	8.6	88	5000	0	1	0	0	0
3789	#NULL!	#NULL!	#NULL!		KPDG21	03	DI714	5	0	0	0	0	0	0	0	0	7	1	2	2	1	#NULL!	3	1	13	4	0	4633	0	12.6932	1	6	2	0	25.93	1	67	0	2002	9.7	105	2700	0	1	0	1	0
3788	#NULL!	#NULL!	#NULL!		KPDG21	03	DI714	4	1	0	0	0	0	0	0	0	8	1	2	4	1	#NULL!	3	1	10	4	0	3695	0	10.1233	1	6	2	0	25.93	1	63	2	2002	8.7	115	2500	0	1	1	0	0
3787	66	161	25.462		KPDG10	03	DI714	7	0	0	0	0	0	0	0	0	10	1	1	3	1	#NULL!	4	1	2	4	0	913	0	2.50137	1	6	2	0	25.462	1	69	0	2002	9.3	90	3500	0	1	1	0	0
3786	80	185	23.3747		KPDG21	03	DI714	9	0	0	0	0	0	0	0	0	16	1	2	7	1	#NULL!	4	1	4	4	0	1563	0	4.28219	1	6	4	1	23.3747	1	83	2	2002	6	86	3000	#NULL!	1	0	0	1
3785	#NULL!	#NULL!	#NULL!		KPDG21	03	DI714	5	0	0	0	0	0	0	0	0	9	1	2	4	1	#NULL!	3	1	2	4	0	874	0	2.39452	1	6	2	0	25.93	1	68	2	2002	8.8	113	2500	1	1	1	0	0
3784	71	169	24.8591		KPDG21	03	DI714	9	0	0	0	1	0	0	0	0	12	1	2	3	1	#NULL!	4	1	9	4	0	3214	0	8.80548	1	6	3	0	24.8591	1	79	1	2002	8.7	96	#NULL!	0	1	0	0	0
3783	#NULL!	#NULL!	#NULL!		KPDG10	03	DI714	5	0	0	0	0	0	0	0	0	9	1	1	4	1	#NULL!	3	0	13	4	0	4725	0	12.9452	1	6	1	0	25.93	1	57	0	2002	#NULL!	#NULL!	2800	0	1	0	0	1
3782	60	164	22.3081		KPDG24	03	DI714	6	0	0	0	0	0	0	0	0	6	1	2	0	0	#NULL!	4	1	1	4	0	494	0	1.35342	1	6	3	0	22.3081	1	73	1	2002	9	120	4000	0	1	0	0	1
3781	108	178	34.0866		KPDG21	03	DI714	6	1	0	0	0	0	0	0	0	12	1	2	6	1	#NULL!	4	0	13	4	0	4718	0	12.926	1	6	2	1	34.0866	1	63	1	2002	6.8	94	3500	0	0	1	0	0
3780	#NULL!	#NULL!	#NULL!		KPDG10	03	DI714	4	0	0	0	0	0	0	0	0	6	1	1	2	1	#NULL!	3	0	13	4	0	4699	0	12.874	1	6	1	0	25.93	1	56	0	2002	8.4	#NULL!	2500	0	0	0	0	0
3779	64	167	22.9481		KPDG21	03	DI714	8	0	0	0	0	0	0	0	0	8	1	2	0	0	#NULL!	4	0	13	4	0	4670	0	12.7945	1	6	2	1	22.9481	1	68	1	2002	7	99	3400	0	1	0	0	1
3778	79	160	30.8594	3	KPDG10	03	DI714	8	0	0	0	0	0	0	0	0	12	1	1	4	1	#NULL!	4	1	12	4	0	4435	0	12.1507	1	6	3	0	30.8594	2	78	0	2002	8.8	80	7000	0	1	1	0	0
3777	#NULL!	#NULL!	#NULL!		KPDG10	03	DI714	3	0	0	0	0	0	0	0	0	7	1	1	4	1	#NULL!	2	1	1	4	0	446	0	1.22192	1	6	4	1	25.93	2	85	0	2002	6.5	71	1000	0	1	0	0	0
3776	#NULL!	#NULL!	#NULL!		KPDG10	03	DI714	8	0	0	0	0	0	0	0	0	9	1	1	1	1	#NULL!	4	1	12	4	0	4524	0	12.3945	1	6	2	0	25.93	1	68	0	2002	9.6	90	4200	1	1	0	0	0
3775	#NULL!	#NULL!	#NULL!		KPDG10	03	DI714	#NULL!	1	0	0	0	0	0	0	0	9	1	1	#NULL!	0	#NULL!	#NULL!	1	2	4	0	824	0	2.25753	1	6	3	1	25.93	1	72	1	2002	7.4	101	2000	0	0	1	0	0
3774	#NULL!	#NULL!	#NULL!		KPDG10	03	DI714	6	0	0	0	1	0	0	0	0	8	1	1	2	1	#NULL!	4	1	4	4	0	1373	0	3.76164	1	6	4	1	25.93	1	82	2	2002	8.1	93	3000	0	0	1	0	1
3773	74	167	26.5338		KPDG21	03		#NULL!	1	0	0	1	0	0	0	0	7	1	2	#NULL!	0	#NULL!	#NULL!	1	11	4	0	4139	0	11.3397	1	6	3	0	26.5338	1	79	1	2002	9.5	99	1700	1	1	0	0	1
3772	#NULL!	#NULL!	#NULL!	2	KPDG10	03	DI714	1	0	1	0	0	0	0	0	0	12	1	1	11	1	#NULL!	1	1	0	4	0	3	1	0.00821918	1	6	2	0	25.93	2	66	2	2002	7.8	214	600	0	1	0	0	0
3771	83	178	26.1962		KPDG21	03	DI714	2	0	0	0	0	0	0	0	0	10	1	2	8	1	#NULL!	2	0	13	4	0	4581	0	12.5507	1	6	2	0	26.1962	1	68	1	2002	8.9	108	2500	0	1	0	0	1
3770	89	171	30.4367	3	KPDG24	03		6	0	0	0	0	0	0	0	0	8	1	2	2	1	#NULL!	4	0	13	4	0	4579	0	12.5452	1	6	2	0	30.4367	1	68	0	2002	9.4	84	4600	0	1	0	0	1
3769	94	176	30.3461	1	KPDG21	03		6	0	0	0	0	0	0	0	0	6	1	2	0	0	#NULL!	4	0	13	4	0	4572	0	12.526	1	6	1	0	30.3461	1	58	2	2002	9.5	71	2600	0	1	0	0	0
3768	73	167	26.1752	3	KPDG22	03	DI714	7	0	0	0	0	0	0	0	0	7	1	2	0	0	#NULL!	4	1	3	4	0	1138	0	3.11781	1	6	3	1	26.1752	1	75	0	2002	8.2	92	4300	0	0	0	0	0
3767	98	186	28.327	3	KPDG21	03	DI723	24	0	0	0	0	0	0	0	0	37	1	2	13	1	#NULL!	4	1	7	4	0	2731	0	7.48219	1	6	0	0	28.327	1	38	0	2002	8.7	185	10000	0	1	0	0	0
3766	102	178	32.1929	3	KPDG23	03	DI714	7	0	0	0	0	0	0	0	0	9	1	2	2	1	#NULL!	4	1	9	4	0	3432	0	9.40274	1	6	1	0	32.1929	1	59	2	2002	9.5	86	6000	1	0	0	0	1
3765	#NULL!	#NULL!	#NULL!		KPDG10	03	DI714	2	0	0	0	0	0	0	0	0	6	1	1	4	1	#NULL!	2	1	6	4	0	2071	0	5.67397	1	6	3	0	25.93	1	70	2	2002	#NULL!	#NULL!	700	0	0	0	0	0
3764	56	155	23.3091	2	KPDG22	03	DI723	17	0	0	0	0	0	0	0	0	17	1	2	0	0	#NULL!	4	1	5	4	0	1775	0	4.86301	1	6	1	0	23.3091	1	56	2	2002	9	60	4500	0	1	0	0	0
3763	79	168	27.9904	1	KPDG21	03	DI714	5	0	0	0	0	0	0	0	0	7	1	2	2	1	#NULL!	3	1	8	4	0	2938	0	8.04932	1	6	3	0	27.9904	1	74	1	2002	8.42	223	3200	0	0	0	0	1
3762	72	170	24.9135	1	KPDG22	03	DI714	6	0	0	0	0	0	0	0	0	6	1	2	0	0	#NULL!	4	0	12	4	0	4531	0	12.4137	1	6	3	0	24.9135	1	71	2	2002	9.7	75	3000	0	0	1	0	0
3761	#NULL!	#NULL!	#NULL!		KPDG22	03	DI714	4	0	0	0	0	0	0	0	0	7	1	2	3	1	#NULL!	3	1	1	4	0	303	0	0.830137	1	6	3	1	25.93	1	75	1	2002	7	86	5000	0	0	0	0	0
3760	92	181	28.0822	3	KPDG10	03	DI714	4	0	0	0	0	0	0	0	0	8	1	1	4	1	#NULL!	3	1	12	4	0	4412	0	12.0877	1	6	2	1	28.0822	1	69	1	2002	7.8	206	3000	0	1	0	0	1
3759	82	176	26.4721	1	KPDG10	03		0	1	0	0	1	0	0	0	0	12	1	1	12	1	#NULL!	0	0	12	4	0	4509	0	12.3534	1	6	2	0	26.4721	1	61	1	2002	8.9	102	800	0	0	0	0	1
3758	96	194	25.5075	2	KPDG21	03		3	0	0	0	0	0	0	0	0	6	1	2	3	1	#NULL!	2	1	7	4	0	2705	0	7.41096	1	6	2	0	25.5075	1	61	1	2002	9.2	92	3825	0	1	0	0	1
3757	93	175	30.3673	3	KPDG10	03	DI714	7	0	0	0	0	0	0	0	0	7	1	1	0	0	#NULL!	4	1	6	4	0	2065	0	5.65753	1	6	3	1	30.3673	1	77	1	2002	7.9	127	4000	1	1	0	0	1
3756	#NULL!	#NULL!	#NULL!	1	KPDG10	03	DI714	0	1	0	0	0	0	0	0	0	10	1	1	10	1	#NULL!	0	0	12	4	0	4482	0	12.2795	1	6	3	0	25.93	2	72	2	2002	#NULL!	#NULL!	1400	0	0	0	0	0
3755	67	167	24.0238	1	KPDG24	03	DI714	4	0	0	0	0	0	0	0	0	6	1	2	2	1	#NULL!	3	0	12	4	0	4474	0	12.2575	1	6	4	1	24.0238	1	83	2	2002	6.7	69	2000	0	0	0	0	0
3754	85	#NULL!	#NULL!	2	KPDG21	03	DI714	9	0	0	0	0	0	0	0	0	9	1	2	0	0	#NULL!	4	1	7	4	0	2680	0	7.34247	1	6	3	1	25.93	1	71	1	2003	7.2	143	5000	0	1	1	0	1
3753	76	#NULL!	#NULL!	2	KPDG24	03	DI712	4	0	0	0	1	1	1	0	0	7	1	2	3	1	#NULL!	3	1	2	4	0	634	0	1.73699	1	6	3	0	25.93	1	70	2	2003	8.7	76	3000	0	0	0	0	0
3752	63	163	23.7118	2	KPDG10	03	DI714	4	0	0	0	0	0	0	0	0	6	1	1	2	1	#NULL!	3	1	2	4	0	826	0	2.26301	1	6	3	1	23.7118	1	77	0	2003	7	94	2032	0	0	1	0	1
3751	65	165	23.8751	2	KPDG10	03	DI714	2	0	0	0	0	0	0	0	0	8	1	1	6	1	#NULL!	2	1	6	4	0	2345	0	6.42466	1	6	2	0	23.8751	2	69	2	2003	9	99	900	0	1	1	0	1
3750	82	181	25.0298	1	KPDG24	03	DI714	4	0	0	0	0	0	0	0	0	7	1	2	3	1	#NULL!	3	0	12	4	0	4426	0	12.126	1	6	2	0	25.0298	1	69	1	2003	10.1	69	4500	0	1	0	0	0
3749	86	177	27.4506	3	KPDG22	03	DI723	9	0	0	0	1	0	0	0	0	14	1	2	5	1	#NULL!	4	0	12	4	0	4410	0	12.0822	1	6	2	1	27.4506	1	62	0	2003	6.7	835	4900	0	1	0	0	0
3748	#NULL!	#NULL!	#NULL!	1	KPDG22	03	DI714	2		#NULL!	0	0	0	0	0	0	6	1	2	4	1	#NULL!	2	1	3	4	0	1220	0	3.34247	1	6	3	1	25.93	1	77	1	2003	6.9	122	2000	0	1	0	0	1
3747	#NULL!	#NULL!	#NULL!	1	KPDG24	03	DI714	4	0	0	0	0	0	0	0	0	6	1	2	2	1	#NULL!	3	0	12	4	0	4399	0	12.0521	1	6	2	0	25.93	1	69	1	2003	9.1	88	4000	0	0	0	0	1
3746	#NULL!	#NULL!	#NULL!	2	KPDG21	03	DI714	6	0	0	0	0	0	0	0	0	6	1	2	0	0	#NULL!	4	1	8	4	0	2939	0	8.05205	1	6	4	1	25.93	1	80	#NULL!	2003	8.2	80	3100	0	0	0	0	0
3745	#NULL!	#NULL!	#NULL!	2	KPDG24	03	DI714	7	0	0	0	0	0	0	0	0	7	1	2	0	0	#NULL!	4	1	11	4	0	3854	0	10.5589	1	6	3	1	25.93	1	75	0	2003	6.3	101	3500	0	1	0	1	1
3744	#NULL!	#NULL!	#NULL!	1	KPDG21	03	DI714	8	0	0	0	0	0	0	0	0	11	1	2	3	1	#NULL!	4	1	12	4	0	4264	0	11.6822	1	6	3	1	25.93	1	75	2	2003	6.4	156	3600	0	0	0	0	0
3743	59	180	18.2099	2	KPDG10	03	DI734	2	0	0	0	0	0	0	0	0	6	1	1	4	1	#NULL!	2	1	12	4	0	4330	0	11.863	1	6	2	0	18.2099	1	63	2	2003	9.7	77	2100	0	1	0	0	0
3742	#NULL!	#NULL!	#NULL!	3	KPDG21	03	DI714	19	0	0	0	0	0	0	0	0	19	1	2	0	0	#NULL!	4	0	12	4	0	4367	0	11.9644	1	6	3	0	25.93	1	71	2	2003	9.5	122	10000	0	1	0	0	0
3741	67	160	26.1719	3	KPDG10	03	DI714	8	0	0	0	1	0	0	0	0	15	1	1	7	1	#NULL!	4	1	3	4	0	1096	0	3.00274	1	6	3	0	26.1719	2	78	0	2003	8.5	102	3100	0	1	0	1	0
3740	#NULL!	#NULL!	#NULL!	1	KPDG24	03	DI714	2	0	0	0	0	0	0	0	0	7	1	2	5	1	#NULL!	2	1	0	4	0	171	0	0.468493	1	6	3	0	25.93	1	71	1	2003	8.5	84	2000	1	1	0	1	1
3739	67	164	24.9108	2	KPDG20	03	DI702	3	0	0	0	0	0	0	0	0	6	1	2	3	1	#NULL!	2	0	12	4	0	4356	0	11.9342	1	6	3	1	24.9108	1	77	1	2003	8.1	128	1700	0	1	0	0	1
3738	#NULL!	#NULL!	#NULL!	2	KPDG22	03	DI714	6	0	0	0	0	0	0	0	0	8	1	2	2	1	#NULL!	4	1	2	4	0	888	0	2.43288	1	6	3	1	25.93	2	78	2	2003	7.1	164	2530	0	1	0	0	0
3737	78	186	22.546	2	KPDG24	03	DI714	10	0	0	0	0	0	0	0	0	11	1	2	1	1	#NULL!	4	1	3	4	0	1237	0	3.38904	1	6	2	1	22.546	1	68	2	2003	7.7	82	4800	0	1	0	0	0
3736	90	#NULL!	#NULL!	2	KPDG24	03		6	0	0	0	0	0	0	0	0	6	1	2	0	0	#NULL!	4	0	12	4	0	4340	0	11.8904	1	6	2	0	25.93	1	64	2	2003	8.9	73	3500	1	0	0	0	0
3735	93	176	30.0232	2	KPDG22	03	DI714	8	0	0	0	0	0	0	0	0	8	1	2	0	0	#NULL!	4	0	12	4	0	4336	0	11.8795	1	6	2	0	30.0232	1	66	1	2003	9.9	102	5000	1	1	0	0	1
3734	53	160	20.7031	2	KPDG10	03	DI714	4	0	0	0	0	0	0	0	0	6	1	1	2	1	#NULL!	3	1	5	4	0	1663	0	4.55616	1	6	3	0	20.7031	2	71	2	2003	7.7	92	2500	0	1	0	0	0
3733	63	170	21.7993	1	KPDG24	03		8	0	0	0	0	0	0	0	0	8	1	2	0	0	#NULL!	4	1	8	4	0	2876	0	7.87945	1	6	2	0	21.7993	1	69	2	2003	8.3	111	3700	0	1	0	0	0
3732	67	168	23.7387	2	KPDG10	03	DI714	8	0	0	0	0	0	0	0	0	8	1	1	0	0	#NULL!	4	0	12	4	0	4322	0	11.8411	1	6	2	1	23.7387	1	64	2	2003	7.7	109	3500	0	0	0	0	0
3731	#NULL!	#NULL!	#NULL!	1	KPDG10	03		4	0	0	0	0	0	0	0	0	6	1	1	2	1	#NULL!	3	0	12	4	0	4320	0	11.8356	1	6	2	1	25.93	1	68	1	2003	8	94	2700	0	0	0	0	1
3730	81	181	24.7245	2	KPDG10	03	DI714	8	0	0	0	0	0	0	0	0	8	1	1	0	0	#NULL!	4	0	12	4	0	4293	0	11.7616	1	6	2	1	24.7245	1	67	2	2003	7.6	135	4000	0	1	0	1	0
3729	97	182	29.2839	2	KPDG10	03	DI714	3	0	0	0	0	0	0	0	0	7	1	1	4	1	#NULL!	2	1	2	4	0	805	0	2.20548	1	6	3	0	29.2839	1	76	2	2003	8.9	128	3500	1	0	0	0	1
3728	#NULL!	#NULL!	#NULL!	3	KPDG10	03	DI714	6	0	0	0	0	0	0	0	0	8	1	1	2	1	#NULL!	4	1	10	4	0	3800	0	10.411	1	6	2	0	25.93	1	61	1	2003	8.3	131	3500	0	1	0	0	0
3727	#NULL!	#NULL!	#NULL!	1	KPDG20	03	DI714	3	0	0	0	0	0	0	0	0	10	1	2	7	1	#NULL!	2	1	11	4	0	3955	0	10.8356	1	6	2	0	25.93	1	69	2	2003	10	97	2000	0	0	0	0	0
3726	86	183	25.6801	1	KPDG10	03	DI714	5	0	0	0	1	1	1	0	1	18	1	1	13	1	#NULL!	3	1	0	4	0	16	1	0.0438356	1	6	3	0	25.6801	1	75	#NULL!	2003	9.3	141	2000	#NULL!	#NULL!	0	#NULL!	1
3725	#NULL!	#NULL!	#NULL!	1	KPDG10	03	DI749	7	0	0	0	0	0	0	0	0	10	1	1	3	1	#NULL!	4	0	12	4	0	4251	0	11.6466	1	6	2	1	25.93	1	62	0	2003	7.7	124	3500	0	1	0	0	0
3724	#NULL!	#NULL!	#NULL!	1	KPDG10	03	DI713	3	0	0	0	0	0	0	0	0	6	1	1	3	1	#NULL!	2	1	8	4	0	2767	0	7.58082	1	6	3	1	25.93	1	77	1	2003	7.2	337	1900	1	0	0	0	0
3723	82	174	27.0842	2	KPDG10	03	DI714	2	1	0	0	0	1	0	0	0	20	1	1	18	1	#NULL!	2	1	11	4	0	4084	0	11.189	1	6	3	0	27.0842	1	73	2	2003	9.8	110	700	0	1	0	0	0
3722	53	156	21.7784	1	KPDG10	03	DI714	2	0	0	0	1	1	1	0	0	54	1	1	52	1	#NULL!	2	1	0	4	0	38	0	0.10411	1	6	3	0	21.7784	2	75	2	2003	9	74	1125	0	0	0	0	0
3721	77	184	22.7434	1	KPDG22	03	DI714	10	0	0	0	0	0	0	0	0	16	1	2	6	1	#NULL!	4	1	11	4	0	3877	0	10.6219	1	6	3	1	22.7434	1	71	1	2003	7	81	7000	0	1	0	0	0
3720	#NULL!	#NULL!	#NULL!	1	KPDG24	03	DI714	3	0	0	0	0	0	0	0	0	6	1	2	3	1	#NULL!	2	0	12	4	0	4215	0	11.5479	1	6	3	0	25.93	2	76	0	2003	8.1	65	1700	0	1	0	0	0
3719	#NULL!	#NULL!	#NULL!		KPDG10	03	DI714	3	0	0	0	0	0	0	0	0	9	1	1	6	1	#NULL!	2	1	8	4	0	3053	0	8.36438	1	6	3	1	25.93	1	76	1	2003	7.6	104	1800	0	1	0	0	0
3718	67	164	24.9108	3	KPDG10	03	DI714	8	0	0	0	0	0	0	0	0	8	1	1	0	0	#NULL!	4	1	6	4	0	2241	0	6.13973	1	6	2	0	24.9108	2	66	2	2003	9.9	92	2500	0	1	0	0	0
3717	63	176	20.3383	2	KPDG10	03	DI714	4	0	0	0	0	0	0	0	0	6	1	1	2	1	#NULL!	3	0	11	4	0	4195	0	11.4932	1	6	2	1	20.3383	1	63	0	2003	7.4	59	1500	0	0	0	0	0
3716	71	167	25.4581	2	KPDG21	03		6	0	0	0	0	0	0	0	0	6	1	2	0	0	#NULL!	4	1	7	4	0	2471	0	6.76986	1	6	3	1	25.4581	1	76	1	2003	5.6	87	2300	0	#NULL!	0	0	0
3715	80	173	26.7299	1	KPDG21	03	DI714	6	0	0	0	0	0	0	0	0	6	1	2	0	0	#NULL!	4	1	7	4	0	2496	0	6.83836	1	6	3	0	26.7299	1	73	2	2003	8.3	93	3800	0	0	0	0	0
3714	95	185	27.7575	2	KPDG10	03	DI714	6	0	0	0	0	0	0	0	0	6	1	1	0	0	#NULL!	4	0	11	4	0	4166	0	11.4137	1	6	3	0	27.7575	1	77	2	2003	9.5	95	3000	0	0	0	0	0
3713	67	176	21.6296	2	KPDG10	03	DI714	6	0	0	0	0	0	0	0	0	8	1	1	2	1	#NULL!	4	0	11	4	0	4161	0	11.4	1	6	2	0	21.6296	2	63	2	2003	8.1	115	2000	0	1	0	0	0
3712	80	174	26.4236	2	KPDG10	03	DI714	4	0	0	0	0	0	0	0	0	8	1	1	4	1	#NULL!	3	0	11	4	0	4154	0	11.3808	1	6	2	0	26.4236	1	69	1	2003	8.9	94	3000	0	0	0	0	1
3711	81	181	24.7245	2	KPDG10	03	DI714	6	0	0	0	0	0	0	0	0	6	1	1	0	0	#NULL!	4	0	11	4	0	4152	0	11.3753	1	6	1	0	24.7245	1	55	2	2003	9.2	84	3500	0	1	0	0	0
3710	#NULL!	#NULL!	#NULL!	1	KPDG10	03	DI714	6	0	0	0	0	0	0	0	0	6	1	1	0	0	#NULL!	4	0	11	4	0	4125	0	11.3014	1	6	2	0	25.93	1	61	1	2003	#NULL!	#NULL!	2400	0	0	0	0	0
3709	#NULL!	#NULL!	#NULL!	2	KPDG21	03	DI714	6	0	0	0	0	0	0	0	0	7	1	2	1	1	#NULL!	4	0	11	4	0	4118	0	11.2822	1	6	2	0	25.93	1	63	1	2003	#NULL!	#NULL!	4200	0	0	0	1	0
3708	81	168	28.699	2	KPDG21	03	DI714	6	0	0	0	0	0	0	0	0	6	1	2	0	0	#NULL!	4	1	10	4	0	3644	0	9.98356	1	6	3	0	28.699	1	72	2	2003	8.4	90	3500	0	1	1	0	0
3707	73	168	25.8645	2	KPDG10	03	DI714	4	0	0	0	0	0	0	0	0	6	1	1	2	1	#NULL!	3	1	0	4	0	114	0	0.312329	1	6	2	0	25.8645	1	69	2	2004	8.4	108	1800	#NULL!	1	#NULL!	0	#NULL!
3706	68	179	21.2228	3	KPDG21	03	DI714	13	0	0	0	1	0	0	0	0	14	1	2	1	1	#NULL!	4	1	5	4	0	1723	0	4.72055	1	6	3	1	21.2228	2	76	1	2004	5.4	56	9000	0	0	0	1	0
3705	78	172	26.3656	2	KPDG10	03	DI714	3	0	0	0	0	0	0	0	0	8	1	1	5	1	#NULL!	2	1	8	4	0	2815	0	7.71233	1	6	3	0	26.3656	1	76	1	2004	9	113	2100	0	0	0	0	0
3704	80	183	23.8884	2	KPDG21	03		7	0	0	0	0	0	0	0	0	7	1	2	0	0	#NULL!	4	1	1	4	0	477	0	1.30685	1	6	3	1	23.8884	1	72	2	2004	7.2	134	2800	0	0	1	0	0
3703	104	174	34.3506	2	KPDG10	03		4	0	0	0	1	0	0	0	0	6	1	1	2	1	#NULL!	3	1	9	4	0	3389	0	9.28493	1	6	1	0	34.3506	1	59	1	2004	9.8	106	1800	0	1	0	0	1
3702	62	172	20.9573	3	KPDG10	03	DI714	8	0	0	0	0	0	0	0	1	10	1	1	2	1	#NULL!	4	1	0	4	0	16	1	0.0438356	1	6	4	0	20.9573	1	86	2	2004	8.9	90	5400	0	1	0	0	0
3701	82	182	24.7555	3	KPDG21	03		7	0	0	0	1	0	0	0	0	8	1	2	1	1	#NULL!	4	1	2	4	0	741	0	2.03014	1	6	3	1	24.7555	1	71	1	2004	7.7	131	6475	0	1	1	1	1
3700	63	172	21.2953	3	KPDG10	03	DI714	2	1	0	0	0	0	0	0	0	9	1	1	7	1	#NULL!	2	0	11	4	0	4027	0	11.0329	1	6	3	0	21.2953	1	72	0	2004	9.7	96	2000	0	1	0	0	1
3699	97	159	38.3687	3	KPDG21	03		7	0	1	0	0	0	0	0	1	10	1	2	3	1	#NULL!	4	1	0	4	0	2	1	0.00547945	1	6	2	0	38.3687	2	69	1	2004	8.7	144	6000	0	1	1	0	0
3698	88	173	29.4029	2	KPDG10	03	DI714	5	0	0	0	0	0	0	0	0	6	1	1	1	1	#NULL!	3	0	11	4	0	4026	0	11.0301	1	6	2	0	29.4029	1	67	2	2004	8.4	87	3800	0	0	0	0	1
3697	86	178	27.143	1	KPDG21	03	DI714	3	0	1	0	0	1	0	0	0	9	1	2	6	1	#NULL!	2	0	11	4	0	4021	0	11.0164	1	6	3	1	27.143	1	74	2	2004	7.2	94	3000	0	1	0	#NULL!	0
3696	76	167	27.2509	2	KPDG10	03	DI714	4	0	0	0	0	0	0	0	0	9	1	1	5	1	#NULL!	3	0	11	4	0	4020	0	11.0137	1	6	3	0	27.2509	2	70	0	2004	9.4	69	2700	0	#NULL!	0	1	1
3695	92	187	26.309	2	KPDG21	03	DI714	0	0	1	0	0	0	0	0	0	16	1	2	16	1	#NULL!	0	1	3	4	0	988	0	2.70685	1	6	2	0	26.309	1	68	1	2004	8.8	96	1400	0	1	0	0	1
3694	72	180	22.2222	2	KPDG10	03	DI714	6	0	0	0	0	0	0	0	0	8	1	1	2	1	#NULL!	4	1	11	4	0	3913	0	10.7205	1	6	3	1	22.2222	1	74	1	2004	6.2	116	3000	0	1	0	0	1
3693	82	177	26.1738	1	KPDG10	03	DI714	6	0	1	0	1	0	0	0	0	6	1	1	0	0	#NULL!	4	0	11	4	0	3992	0	10.937	1	6	3	0	26.1738	1	72	1	2004	#NULL!	#NULL!	1300	0	1	0	0	0
3692	86	180	26.5432	1	KPDG22	03		9	0	0	0	0	0	0	0	0	9	1	2	0	0	#NULL!	4	1	8	4	0	2773	0	7.59726	1	6	3	1	26.5432	1	72	0	2004	7.1	221	4000	0	1	0	0	0
3691	99	175	32.3265	3	KPDG21	03	DI714	14	0	0	0	0	0	0	0	0	18	1	2	4	1	#NULL!	4	1	6	4	0	2115	0	5.79452	1	6	2	0	32.3265	1	67	2	2004	8.6	103	5600	0	0	1	0	1
3690	76	177	24.2587	2	KPDG10	03	DI714	8	0	0	0	0	0	0	0	0	8	1	1	0	0	#NULL!	4	1	1	4	0	366	0	1.00274	1	6	2	0	24.2587	1	64	2	2004	8.8	77	4300	0	0	0	0	0
3689	66	169	23.1084	2	KPDG10	03		4	0	0	0	1	0	0	0	0	6	1	1	2	1	#NULL!	3	0	11	4	0	3956	0	10.8384	1	6	3	1	23.1084	1	70	0	2004	6.8	145	1700	0	1	0	1	0
3688	99	182	29.8877	3	KPDG24	03	DI714	4	0	0	0	1	0	0	0	0	6	1	2	2	1	#NULL!	3	1	1	4	0	301	0	0.824658	1	6	4	0	29.8877	1	81	2	2004	8.7	98	2200	1	1	1	0	1
3687	105	183	31.3536	1	KPDG10	03		7	0	0	0	0	1	0	0	0	11	1	1	4	1	#NULL!	4	0	11	4	0	3949	0	10.8192	1	6	1	0	31.3536	1	51	0	2004	9.1	93	4600	0	0	0	0	0
3686	68	160	26.5625	2	KPDG10	03		5	0	0	0	0	0	0	0	0	6	1	1	1	1	#NULL!	3	1	0	4	0	176	0	0.482192	1	6	4	1	26.5625	1	87	0	2004	7.2	114	2800	0	1	0	0	0
3685	73	172	24.6755	2	KPDG21	03	DI714	2	0	0	0	0	0	1	0	0	8	1	2	6	1	#NULL!	2	1	5	4	0	1758	0	4.81644	1	6	3	1	24.6755	1	72	1	2004	6.4	216	1500	0	1	0	0	0
3684	78	182	23.5479	2	KPDG21	03	DI714	3	0	0	0	0	0	0	0	0	7	1	2	4	1	#NULL!	2	0	11	4	0	3927	0	10.7589	1	6	2	0	23.5479	1	61	2	2004	9.3	70	1000	0	0	0	0	0
3683	80	164	29.7442	2	KPDG21	03	DI714	7	0	0	0	1	0	0	0	0	9	1	2	2	1	#NULL!	4	1	7	4	0	2580	0	7.06849	1	6	4	1	29.7442	1	80	1	2004	8.2	89	3000	0	0	0	0	0
3682	94	183	28.0689	3	KPDG21	03		6	0	0	0	1	0	0	0	0	8	1	2	2	1	#NULL!	4	1	9	4	0	3176	0	8.70137	1	6	2	0	28.0689	1	66	2	2004	8.6	62	3500	0	0	0	0	0
3681	64	170	22.1453	2	KPDG24	03		4	0	0	0	0	1	0	0	0	6	1	2	2	1	#NULL!	3	0	11	4	0	3894	0	10.6685	1	6	3	0	22.1453	1	73	2	2004	9.6	87	3000	0	1	0	0	0
3680	84	174	27.7447	3	KPDG10	03	DI714	6	1	0	0	0	1	1	0	0	56	1	1	50	1	#NULL!	4	0	11	4	0	3892	0	10.663	1	6	3	0	27.7447	2	71	2	2004	8.8	107	3000	0	1	0	0	1
3679	89	175	29.0612	2	KPDG22	03		4	0	0	0	1	1	1	0	0	11	1	2	7	1	#NULL!	3	1	2	4	0	747	0	2.04658	1	6	3	1	29.0612	1	72	1	2004	6.8	123	1700	0	0	0	1	0
3678	#NULL!	#NULL!	#NULL!	2	KPDG10	03	DI714	6	0	0	0	0	0	0	0	0	10	1	1	4	1	#NULL!	4	1	9	4	0	3429	0	9.39452	1	6	2	0	25.93	1	68	2	2004	8.8	75	3300	0	1	0	0	1
3677	88	182	26.5668	2	KPDG24	03	DI714	2	0	0	0	0	0	0	0	0	6	1	2	4	1	#NULL!	2	1	4	4	0	1586	0	4.34521	1	6	3	1	26.5668	1	76	0	2004	7.8	81	1800	0	1	0	0	1
3676	63	164	23.4236	1	KPDG10	03	DI714	10	0	0	0	0	0	0	0	0	10	1	1	0	0	#NULL!	4	1	4	4	0	1393	0	3.81644	1	6	3	0	23.4236	2	72	1	2004	8.3	112	4500	0	0	0	0	0
3675	91	193	24.4302		KPDG10	03	DI714	3	0	0	0	0	0	0	0	0	8	1	1	5	1	#NULL!	2	1	6	4	0	2156	0	5.90685	1	6	3	0	24.4302	1	74	2	2004	8.5	81	1000	0	0	0	0	1
3674	87	175	28.4082	3	KPDG10	03	DI714	5	0	0	0	0	0	0	0	0	13	1	1	8	1	#NULL!	3	1	5	4	0	1656	0	4.53699	1	6	3	0	28.4082	1	77	1	2004	9.4	95	2000	0	0	1	0	1
3673	94	173	31.4077	2	KPDG10	03	DI714	2	0	0	0	0	0	0	0	0	9	1	1	7	1	#NULL!	2	0	11	4	0	3853	0	10.5562	1	6	2	0	31.4077	1	60	2	2004	8.9	74	900	0	0	0	0	0
3672	88	178	27.7743	2	KPDG10	03	DI714	3	0	0	0	0	0	0	0	0	6	1	1	3	1	#NULL!	2	0	11	4	0	3851	0	10.5507	1	6	3	0	27.7743	1	71	1	2004	8.7	120	3400	0	1	0	0	0
3671	70	176	22.5981	1	KPDG21	03	DI714	3	0	0	0	0	0	0	0	0	6	1	2	3	1	#NULL!	2	1	7	4	0	2652	0	7.26575	1	6	2	0	22.5981	1	67	2	2004	8.4	81	1700	0	0	0	0	0
3670	111	196	28.8942	2	KPDG10	03	DI714	9	0	0	0	0	0	0	0	0	9	1	1	0	0	#NULL!	4	1	8	4	0	3067	0	8.40274	1	6	3	0	28.8942	1	76	1	2004	8.5	83	4200	0	1	0	0	1
3669	58	171	19.8352	2	KPDG10	03		9	0	0	0	0	0	0	0	0	9	1	1	0	0	#NULL!	4	1	6	4	0	2016	0	5.52329	1	6	3	0	19.8352	1	77	2	2004	9.3	118	3200	0	0	0	0	0
3668	90	170	31.1419	2	KPDG10	03		4	0	0	0	0	0	0	0	0	6	1	1	2	1	#NULL!	3	0	10	4	0	3818	0	10.4603	1	6	1	0	31.1419	1	57	1	2004	8.7	92	3000	1	1	0	0	1
3667	125	196	32.5385	3	KPDG10	03		4	0	0	0	1	1	1	0	0	15	1	1	11	1	#NULL!	3	1	0	4	0	114	0	0.312329	1	6	3	0	32.5385	1	72	1	2004	8.3	78	3300	1	0	0	0	0
3666	72	173	24.0569	2	KPDG10	03	DI714	0	0	0	0	0	0	0	0	0	8	1	1	8	1	#NULL!	0	0	10	4	0	3817	0	10.4575	1	6	1	1	24.0569	1	59	2	2004	6.2	74	1200	0	1	0	0	0
3665	65	169	22.7583	3	KPDG21	03		7	0	0	0	0	0	0	0	0	7	1	2	0	0	#NULL!	4	0	10	4	0	3810	0	10.4384	1	6	2	1	22.7583	1	69	2	2004	7.8	122	2000	0	0	0	0	0
3664	57	159	22.5466	2	KPDG10	03	DI714	6	1	0	0	0	1	0	0	0	14	1	1	8	1	#NULL!	4	1	7	4	0	2548	0	6.98082	1	6	3	0	22.5466	2	78	1	2004	8	105	2000	0	1	0	0	1
3663	59	176	19.047	2	KPDG24	03	DI714	6	0	0	0	0	0	0	0	0	6	1	2	0	0	#NULL!	4	1	5	4	0	1724	0	4.72329	1	6	2	0	19.047	1	63	2	2004	9.2	73	3600	0	0	0	0	0
3662	80	187	22.8774	2	KPDG21	03	DI714	10	0	0	0	0	0	0	0	0	19	1	2	9	1	#NULL!	4	0	10	4	0	3796	0	10.4	1	6	2	1	22.8774	1	60	2	2004	7.3	137	5000	0	0	0	0	0
3661	120	190	33.241	3	KPDG10	03	DI714	8	0	0	0	0	0	0	0	0	8	1	1	0	0	#NULL!	4	0	8	4	0	2761	0	7.56438	1	6	2	1	33.241	1	63	1	2004	7.2	141	4600	0	0	1	0	1
3660	90	160	35.1562	2	KPDG10	03	DI714	4	1	0	0	0	0	0	0	1	18	1	1	14	1	#NULL!	3	1	0	4	0	3	1	0.00821918	1	6	3	0	35.1562	2	70	2	2004	9.3	99	3100	0	1	0	0	1
3659	68	175	22.2041	3	KPDG21	03		4	0	1	0	1	0	0	0	0	10	1	2	6	1	#NULL!	3	1	9	4	0	3328	0	9.11781	1	6	3	0	22.2041	1	76	2	2004	9.3	104	1900	0	0	0	0	0
3658	77	186	22.2569	3	KPDG20	03		6	0	0	0	0	0	0	0	0	7	1	2	1	1	#NULL!	4	1	9	4	0	3117	0	8.53973	1	6	2	0	22.2569	1	68	2	2004	9.2	183	3400	0	1	0	0	0
3657	#NULL!	#NULL!	#NULL!	2	KPDG10	03	DI714	1	0	0	0	0	0	0	0	0	8	1	1	7	1	#NULL!	1	1	5	4	0	1795	0	4.91781	1	6	3	0	25.93	1	75	2	2004	8.3	84	1330	0	0	0	0	0
3656	72	179	22.4712	3	KPDG10	03	DI714	6	0	0	0	1	0	0	0	0	33	1	1	27	1	#NULL!	4	0	10	4	0	3753	0	10.2822	1	6	3	1	22.4712	1	75	2	2004	7.2	190	3500	0	0	0	0	1
3655	101	170	34.9481	2	KPDG21	03		0	0	1	0	1	0	0	0	0	12	1	2	12	1	#NULL!	0	1	7	4	0	2668	0	7.30959	1	6	3	1	34.9481	1	70	#NULL!	2004	7.8	188	2250	#NULL!	#NULL!	#NULL!	#NULL!	#NULL!
3654	54	165	19.8347	3	KPDG24	03		5	1	0	0	0	0	0	0	0	11	1	2	6	1	#NULL!	3	1	2	4	0	785	0	2.15068	1	6	3	0	19.8347	2	73	2	2005	8.3	57	1900	0	1	0	0	0
3653	96	179	29.9616	2	KPDG10	03		8	0	0	0	0	0	0	0	0	8	1	1	0	0	#NULL!	4	0	10	4	0	3713	0	10.1726	1	6	2	0	29.9616	1	62	1	2005	9.8	66	3050	0	1	0	0	0
3652	84	169	29.4107	2	KPDG24	03	DI714	5	0	0	0	0	0	0	0	0	8	1	2	3	1	#NULL!	3	1	2	4	0	725	0	1.9863	1	6	4	1	29.4107	1	82	1	2005	6.8	90	3500	0	1	0	0	0
3651	60	179	18.726	2	KPDG21	03	DI714	6	0	0	0	0	0	0	0	0	6	1	2	0	0	#NULL!	4	1	1	4	0	451	0	1.23562	1	6	3	1	18.726	1	73	2	2005	8.1	64	3000	0	1	0	0	1
3650	130	187	37.1758	2	KPDG21	03	DI714	6	0	0	0	0	0	0	0	0	6	1	2	0	0	#NULL!	4	0	10	4	0	3692	0	10.1151	1	6	2	0	37.1758	1	61	1	2005	9.3	81	2500	0	1	0	0	0
3649	101	187	28.8827	2	KPDG21	03	DI714	6	0	0	0	0	0	0	0	0	6	1	2	0	0	#NULL!	4	1	8	4	0	2752	0	7.53973	1	6	3	0	28.8827	1	73	1	2005	9.3	81	5600	0	1	0	0	1
3648	86	170	29.7578	2	KPDG10	03		4	0	0	0	0	0	0	0	0	7	1	1	3	1	#NULL!	3	1	2	4	0	633	0	1.73425	1	6	4	0	29.7578	1	81	0	2005	8.6	107	3750	0	0	0	0	1
3647	68	164	25.2826	4	KPDG10	03	DI714	5	0	0	0	0	0	0	0	0	9	1	1	4	1	#NULL!	3	1	7	4	0	2685	0	7.35616	1	6	2	0	25.2826	2	65	2	2005	8	130	2000	0	1	1	1	1
3646	100	187	28.5968	2	KPDG10	03	DI714	6	0	0	0	0	0	0	0	0	6	1	1	0	0	#NULL!	4	0	10	4	0	3657	0	10.0192	1	6	3	1	28.5968	1	72	0	2005	7.5	123	3100	1	1	0	0	0
3645	#NULL!	#NULL!	#NULL!	3	KPDG22	03	DI714	8	0	0	0	1	1	0	0	0	52	1	2	44	1	#NULL!	4	1	0	4	0	155	0	0.424658	1	6	3	0	25.93	1	75	0	2005	#NULL!	#NULL!	4150	0	1	0	0	0
3644	72	174	23.7812	2	KPDG10	03	DI714	14	0	1	0	0	1	0	0	0	14	1	1	0	0	#NULL!	4	1	6	4	0	2366	0	6.48219	1	6	2	0	23.7812	2	68	0	2005	7.9	49	4800	0	1	0	0	0
3643	80	173	26.7299	2	KPDG10	03	DI714	2	0	0	0	0	0	0	0	0	6	1	1	4	1	#NULL!	2	1	10	4	0	3589	0	9.83288	1	6	1	1	26.7299	1	56	2	2005	7.5	850	1100	0	1	1	0	0
3642	83	165	30.4867	2	KPDG10	03		5	0	0	0	0	0	0	0	0	8	1	1	3	1	#NULL!	3	1	3	4	0	1176	0	3.22192	1	6	3	0	30.4867	1	76	2	2005	9.2	146	3300	0	1	0	0	1
3641	95	183	28.3675	3	KPDG21	03	DI714	8	0	0	0	0	0	0	0	0	10	1	2	2	1	#NULL!	4	0	10	4	0	3627	0	9.93699	1	6	3	0	28.3675	1	71	2	2005	8.6	109	4800	0	1	1	0	1
3640	82	188	23.2005	2	KPDG21	03		4	0	0	0	0	0	0	0	0	6	1	2	2	1	#NULL!	3	1	7	4	0	2537	0	6.95068	1	6	3	1	23.2005	1	71	2	2005	8.1	74	4000	0	1	0	0	0
3639	77	184	22.7434	3	KPDG10	03		5	0	0	0	0	0	0	0	0	8	1	1	3	1	#NULL!	3	1	8	4	0	2808	0	7.69315	1	6	3	0	22.7434	1	75	2	2005	8.3	70	3000	0	1	0	0	1
3638	76	171	25.9909	2	KPDG22	03	DI714	14	0	0	0	0	1	0	0	0	16	1	2	2	1	#NULL!	4	0	10	4	0	3612	0	9.89589	1	6	3	0	25.9909	1	70	2	2005	8.4	74	7400	0	0	0	0	0
3637	120	180	37.037	2	KPDG21	03		21	0	0	0	1	0	0	0	0	23	1	2	2	1	#NULL!	4	0	10	4	0	3607	0	9.88219	1	6	2	0	37.037	1	60	2	2005	8.4	86	11700	0	1	0	0	0
3636	74	174	24.4418	2	KPDG10	03	DI714	2	0	0	0	0	0	0	0	0	9	1	1	7	1	#NULL!	2	0	10	4	0	3606	0	9.87945	1	6	2	0	24.4418	1	69	1	2005	9.4	81	1800	0	0	0	0	1
3635	105	180	32.4074	3	KPDG10	03	DI714	11	0	0	0	0	0	0	0	0	12	1	1	1	1	#NULL!	4	0	10	4	0	3592	0	9.8411	1	6	2	0	32.4074	1	64	1	2005	8.9	157	3700	1	1	0	0	#NULL!
3634	86	186	24.8584	3	KPDG21	03		8	0	0	0	0	0	0	0	0	9	1	2	1	1	#NULL!	4	1	8	4	0	3061	0	8.3863	1	6	3	0	24.8584	1	76	2	2005	8.6	140	3300	0	1	0	1	0
3633	#NULL!	#NULL!	#NULL!	2	KPDG21	03	DI714	6	0	0	0	0	0	0	0	0	8	1	2	2	1	#NULL!	4	0	10	4	0	3583	0	9.81644	1	6	2	1	25.93	1	64	1	2005	8	77	3500	0	1	0	0	0
3632	70	174	23.1206	3	KPDG10	03		6	0	0	0	0	0	0	0	0	31	1	1	25	1	#NULL!	4	0	10	4	0	3572	0	9.7863	1	6	2	0	23.1206	1	62	2	2005	9.5	96	3000	0	1	0	0	0
3631	92	175	30.0408	1	KPDG21	03		2	0	0	0	0	0	0	0	0	7	1	2	5	1	#NULL!	2	1	0	4	0	107	0	0.293151	1	6	3	0	30.0408	1	74	1	2005	9.2	90	2200	0	1	0	0	0
3630	74	166	26.8544	2	KPDG10	03	DI714	7	0	0	0	1	0	0	0	0	8	1	1	1	1	#NULL!	4	1	4	4	0	1365	0	3.73973	1	6	3	1	26.8544	1	78	2	2005	6.7	74	3000	1	1	0	0	1
3629	#NULL!	#NULL!	#NULL!	2	KPDG10	03	DI714	0	0	0	0	0	0	0	0	0	6	1	1	6	1	#NULL!	0	0	10	4	0	3569	0	9.77808	1	6	3	1	25.93	1	71	0	2005	8.2	85	400	0	1	0	0	0
3628	100	174	33.0295	1	KPDG21	03		8	0	0	0	0	0	0	0	0	16	1	2	8	1	#NULL!	4	0	10	4	0	3566	0	9.76986	1	6	3	0	33.0295	1	74	0	2005	8.5	107	7500	0	1	0	0	1
3627	74	172	25.0135	2	KPDG22	03	DI714	7	0	0	0	0	0	0	0	0	7	1	2	0	0	#NULL!	4	1	6	4	0	2374	0	6.50411	1	6	3	1	25.0135	1	71	1	2005	7.5	95	5000	1	0	0	1	1
3626	79	175	25.7959	2	KPDG24	03		2	1	0	0	1	0	0	0	0	8	1	2	6	1	#NULL!	2	1	2	4	0	665	0	1.82192	1	6	3	1	25.7959	1	78	1	2005	8.1	118	2000	0	1	1	1	1
3625	65	163	24.4646	3	KPDG21	03	DI714	4	0	0	0	0	0	0	0	0	7	1	2	3	1	#NULL!	3	0	10	4	0	3550	0	9.72603	1	6	2	0	24.4646	2	69	0	2005	8.1	99	2200	0	0	0	0	1
3624	83	167	29.7608	3	KPDG21	03	DI714	6	0	0	0	0	0	0	0	0	6	1	2	0	0	#NULL!	4	1	5	4	0	1913	0	5.2411	1	6	3	0	29.7608	1	73	2	2005	10.3	74	2400	0	1	0	0	0
3623	73	170	25.2595	3	KPDG10	03	DI714	5	0	0	0	1	0	0	0	0	8	1	1	3	1	#NULL!	3	0	10	4	0	3530	0	9.67123	1	6	3	0	25.2595	2	74	2	2005	7.3	77	2300	0	0	0	0	0
3622	92	180	28.3951	2	KPDG21	03	DI714	5	0	0	0	0	0	0	0	0	11	1	2	6	1	#NULL!	3	1	5	4	0	1737	0	4.7589	1	6	1	1	28.3951	1	53	2	2005	5.8	83	2200	0	0	0	0	1
3621	80	178	25.2493	2	KPDG10	03	DI714	6	0	0	0	0	0	0	0	0	8	1	1	2	1	#NULL!	4	1	3	4	0	1092	0	2.99178	1	6	4	1	25.2493	1	80	1	2005	8	118	2700	0	0	0	0	1
3620	90	172	30.4218	2	KPDG10	03	DI714	5	0	0	0	0	0	0	0	0	6	1	1	1	1	#NULL!	3	0	10	4	0	3516	0	9.63288	1	6	1	1	30.4218	1	58	1	2005	7.5	75	2800	0	1	0	0	1
3619	102	190	28.2548	2	KPDG10	03		5	0	0	0	0	0	0	0	0	8	1	1	3	1	#NULL!	3	0	10	4	0	3513	0	9.62466	1	6	2	1	28.2548	1	67	1	2005	7.1	80	2200	0	0	0	0	0
3618	#NULL!	#NULL!	#NULL!	3	KPDG24	03	DI714	10	0	0	0	1	0	0	0	0	11	1	2	1	1	#NULL!	4	1	3	4	0	1064	0	2.91507	1	6	2	0	25.93	1	65	1	2005	#NULL!	#NULL!	7000	0	1	1	1	1
3617	61	164	22.68	3	KPDG10	03		4	0	0	0	1	0	0	0	0	7	1	1	3	1	#NULL!	3	1	3	4	0	1080	0	2.9589	1	6	3	0	22.68	2	74	2	2005	8.4	50	1700	0	1	1	0	1
3616	80	174	26.4236	2	KPDG24	03	DI714	4	1	1	0	0	1	1	0	0	13	1	2	9	1	#NULL!	3	1	0	4	0	6	1	0.0164384	1	6	3	0	26.4236	1	74	0	2005	9.4	87	1800	0	0	1	0	0
3615	68	167	24.3824	2	KPDG10	03	DI714	4	0	0	0	0	0	0	0	0	6	1	1	2	1	#NULL!	3	0	10	4	0	3473	0	9.51507	1	6	4	0	24.3824	1	82	1	2005	8.6	82	3000	0	1	0	0	0
3614	63	153	26.9127	3	KPDG10	03		6	0	0	0	0	0	0	0	0	6	1	1	0	0	#NULL!	4	1	5	4	0	1877	0	5.14247	1	6	3	0	26.9127	2	77	2	2005	7.9	83	2000	0	0	0	0	1
3613	74	165	27.1809	1	KPDG20	03	DI714	0	0	0	0	0	0	0	0	0	6	1	2	6	1	#NULL!	0	1	3	4	0	1124	0	3.07945	1	6	3	1	27.1809	1	72	1	2005	6.9	97	200	1	1	0	1	1
3612	65	175	21.2245	3	KPDG21	03	DI714	5	0	0	0	1	0	0	0	0	10	1	2	5	1	#NULL!	3	1	0	4	0	89	0	0.243836	1	6	4	1	21.2245	1	82	1	2005	7.3	81	4000	0	0	0	1	0
3611	85	175	27.7551	2	KPDG21	03	DI714	6	0	0	0	0	0	0	0	0	13	1	2	7	1	#NULL!	4	1	3	4	0	932	0	2.55342	1	6	2	1	27.7551	1	62	2	2005	7.1	118	3500	0	1	1	1	0
3610	88	194	23.3819	3	KPDG21	03	DI714	9	0	0	0	0	0	0	0	0	9	1	2	0	0	#NULL!	4	1	5	4	0	1698	0	4.65205	1	6	2	1	23.3819	1	62	2	2005	6.7	139	4000	0	1	0	0	0
3609	85	184	25.1063	1	KPDG10	03	DI714	0	0	0	0	1	0	1	0	0	12	1	1	12	1	#NULL!	0	1	8	4	0	2745	0	7.52055	1	6	3	0	25.1063	1	71	2	2005	9.1	161	300	0	1	0	0	0
3608	#NULL!	#NULL!	#NULL!	1	KPDG21	03	DI714	4	0	0	0	0	0	0	0	0	10	1	2	6	1	#NULL!	3	1	6	4	0	2044	0	5.6	1	6	3	0	25.93	1	76	2	2005	#NULL!	#NULL!	2000	0	1	0	0	0
3607	68	172	22.9854	2	KPDG10	03		8	0	0	0	0	0	0	0	0	9	1	1	1	1	#NULL!	4	1	4	4	0	1505	0	4.12329	1	6	2	1	22.9854	1	63	2	2005	8	72	3700	0	1	0	0	1
3606	74	168	26.2188	3	KPDG10	03		6	0	0	0	0	1	1	0	0	10	1	1	4	1	#NULL!	4	0	9	4	0	3437	0	9.41644	1	6	3	1	26.2188	1	75	0	2005	8	155	2500	0	1	0	0	1
3605	85	178	26.8274	2	KPDG22	03		4	0	0	0	0	0	0	0	0	6	1	2	2	1	#NULL!	3	0	9	4	0	3433	0	9.40548	1	6	2	0	26.8274	1	66	1	2005	9.1	106	3300	0	1	0	0	1
3604	68	175	22.2041	3	KPDG10	03		10	0	0	0	0	0	0	0	0	13	1	1	3	1	#NULL!	4	1	7	4	0	2703	0	7.40548	1	6	4	1	22.2041	1	83	0	2005	6.5	115	3100	0	1	0	0	0
3603	77	181	23.5036	1	KPDG24	03	DI714	3	0	0	0	0	0	0	0	0	6	1	2	3	1	#NULL!	2	1	1	4	0	233	0	0.638356	1	6	4	1	23.5036	1	80	2	2005	7.1	108	1000	0	0	0	0	0
3602	107	161	41.2793	2	KPDG21	03	DI723	5	0	0	0	0	0	0	0	0	6	1	2	1	1	#NULL!	3	1	3	4	0	1114	0	3.05205	1	6	2	0	41.2793	2	60	0	2005	7.7	115	1500	1	1	0	0	0
3601	100	170	34.6021	2	KPDG10	03	DI714	2	0	0	0	0	0	0	0	0	8	1	1	6	1	#NULL!	2	0	9	4	0	3408	0	9.33699	1	6	2	0	34.6021	2	63	2	2005	8.3	66	3000	0	1	1	0	0
3600	50	165	18.3655	2	KPDG10	03	DI714	4	0	0	0	0	0	0	0	0	9	1	1	5	1	#NULL!	3	1	1	4	0	501	0	1.3726	1	6	3	1	18.3655	1	75	2	2005	7.5	112	3000	0	1	0	0	0
3599	97	173	32.41	2	KPDG10	03		9	0	0	0	0	0	0	0	0	9	1	1	0	0	#NULL!	4	0	9	4	0	3398	0	9.30959	1	6	2	0	32.41	1	64	2	2005	11.2	91	4000	0	1	0	0	1
3598	#NULL!	#NULL!	#NULL!	1	KPDG10	03		6	0	0	0	0	0	1	0	0	8	1	1	2	1	#NULL!	4	1	6	4	0	2306	0	6.31781	1	6	3	0	25.93	1	74	#NULL!	2005	#NULL!	#NULL!	1700	#NULL!	#NULL!	#NULL!	#NULL!	#NULL!
3597	68	166	24.677	2	KPDG10	03		4	0	0	0	0	0	0	0	0	8	1	1	4	1	#NULL!	3	0	9	4	0	3397	0	9.30685	1	6	3	0	24.677	1	79	2	2005	9.2	85	3600	0	0	0	0	0
3596	76	160	29.6875	2	KPDG21	03	DI714	4	0	0	0	0	0	0	0	0	12	1	2	8	1	#NULL!	3	1	6	4	0	2157	0	5.90959	1	6	3	1	29.6875	1	70	2	2005	8	90	1200	0	0	0	#NULL!	0
3595	89	179	27.7769	3	KPDG24	03	DI714	3	0	0	0	0	0	0	0	0	11	1	2	8	1	#NULL!	2	1	4	4	0	1413	0	3.87123	1	6	3	0	27.7769	1	70	2	2005	9	67	1500	0	0	1	0	1
3594	80	172	27.0416	2	KPDG10	03		6	0	0	0	0	0	0	0	0	6	1	1	0	0	#NULL!	4	0	9	4	0	3391	0	9.29041	1	6	2	0	27.0416	1	69	1	2005	9	74	3300	0	1	0	0	0
3593	107	178	33.771	1	KPDG10	03		25	0	0	0	0	0	0	0	0	25	1	1	0	0	#NULL!	4	1	0	4	0	0	1	0	1	6	3	0	33.771	1	74	1	2005	#NULL!	#NULL!	9999	1	1	0	0	0
3592	95	175	31.0204	2	KPDG21	03	DI714	8	0	0	0	0	0	0	0	0	16	1	2	8	1	#NULL!	4	0	9	4	0	3388	0	9.28219	1	6	3	1	31.0204	1	71	1	2005	7.9	100	4600	0	0	0	0	1
3591	91	187	26.023	2	KPDG10	03	DI714	6	0	0	0	0	0	0	0	0	8	1	1	2	1	#NULL!	4	1	1	4	0	485	0	1.32877	1	6	2	0	26.023	1	63	2	2005	9.6	60	4200	1	0	0	0	0
3590	92	177	29.3658	2	KPDG24	03		5	0	0	0	0	0	0	1	1	20	1	2	15	1	#NULL!	3	0	9	4	0	3384	0	9.27123	1	6	3	0	29.3658	1	71	2	2005	8.9	78	1900	0	1	0	0	1
3589	81	175	26.449	2	KPDG22	03	DI714	11	0	0	0	0	0	0	0	0	13	1	2	2	1	#NULL!	4	0	9	4	0	3381	0	9.26301	1	6	3	0	26.449	1	71	2	2005	9.6	104	6800	0	1	0	0	1
3588	83	176	26.7949	2	KPDG10	03	DI714	7	0	0	0	0	0	0	0	0	7	1	1	0	0	#NULL!	4	0	9	4	0	3375	0	9.24658	1	6	2	0	26.7949	1	62	2	2005	8.6	75	3000	1	1	0	0	0
3587	62	174	20.4783	2	KPDG21	03	DI714	5	0	0	0	0	0	0	0	0	7	1	2	2	1	#NULL!	3	1	3	4	0	1127	0	3.08767	1	6	4	0	20.4783	1	85	2	2005	8.7	83	1300	0	0	0	0	1
3586	75	180	23.1481	2	KPDG20	03	DI714	6	0	0	0	0	0	0	0	0	6	1	2	0	0	#NULL!	4	0	9	4	0	3361	0	9.20822	1	6	3	0	23.1481	1	74	2	2006	#NULL!	#NULL!	2500	0	1	0	0	1
3585	91	183	27.1731	3	KPDG24	03	DI741	2	0	0	0	0	0	0	0	0	16	1	2	14	1	#NULL!	2	1	4	4	0	1529	0	4.18904	1	6	2	0	27.1731	1	65	0	2006	10	88	2200	0	0	0	1	1
3584	85	176	27.4406	2	KPDG10	03	DI714	6	0	0	0	0	0	0	0	0	6	1	1	0	0	#NULL!	4	1	2	4	0	907	0	2.48493	1	6	2	0	27.4406	1	69	1	2006	9.7	112	2200	0	1	0	0	1
3583	86	169	30.111	2	KPDG24	03	DI714	5	0	0	0	0	0	0	0	0	6	1	2	1	1	#NULL!	3	1	3	4	0	1112	0	3.04658	1	6	3	1	30.111	1	77	0	2006	8.1	#NULL!	2000	0	0	0	0	0
3582	78	173	26.0617	2	KPDG10	03	DI714	4	0	0	0	0	0	0	0	0	6	1	1	2	1	#NULL!	3	0	9	4	0	3354	0	9.18904	1	6	3	1	26.0617	1	74	1	2006	6.6	108	2400	0	1	0	0	1
3581	79	172	26.7036	2	KPDG22	03	DI714	7	0	1	0	0	0	0	0	0	7	1	2	0	0	#NULL!	4	0	9	4	0	3349	0	9.17534	1	6	2	0	26.7036	1	69	1	2006	9.4	74	1700	0	0	0	0	0
3580	76	168	26.9274	2	KPDG10	03	DI714	7	0	0	0	0	0	0	0	0	7	1	1	0	0	#NULL!	4	1	5	4	0	1676	0	4.59178	1	6	2	1	26.9274	1	64	2	2006	7.9	106	4540	0	1	0	0	0
3579	85	172	28.7317	4	KPDG24	03	DI714	4	0	0	0	0	0	0	0	0	7	1	2	3	1	#NULL!	3	1	9	4	0	3258	0	8.92603	1	6	3	1	28.7317	1	79	1	2006	8.2	128	3000	1	1	0	0	1
3578	80	178	25.2493	2	KPDG10	03	DI714	2	1	0	0	0	0	0	0	0	11	1	1	9	1	#NULL!	2	0	9	4	0	3347	0	9.16986	1	6	2	1	25.2493	1	64	2	2006	7	90	1500	0	1	0	0	0
3577	56	164	20.8209	2	KPDG10	03		6	0	0	0	0	0	0	0	0	6	1	1	0	0	#NULL!	4	1	9	4	0	3267	0	8.95068	1	6	2	0	20.8209	2	60	2	2006	8.9	66	2600	0	0	0	0	0
3576	55	170	19.0311	2	KPDG22	03		11	0	0	0	0	0	0	0	0	57	1	2	46	1	#NULL!	4	1	0	4	0	105	0	0.287671	1	6	3	1	19.0311	2	72	2	2006	7	175	5500	0	1	0	0	0
3575	86	177	27.4506	3	KPDG24	03	DI714	6	0	0	0	0	0	0	0	0	6	1	2	0	0	#NULL!	4	1	6	4	0	2220	0	6.08219	1	6	3	1	27.4506	1	74	2	2006	8	129	4000	0	1	0	0	1
3574	88	175	28.7347	1	KPDG10	03		0	0	0	0	0	0	1	0	0	8	1	1	8	1	#NULL!	0	1	3	4	0	1096	0	3.00274	1	6	3	1	28.7347	1	70	1	2006	6.7	225	1400	0	0	1	0	1
3573	65	172	21.9713	2	KPDG22	03	DI714	8	0	0	0	0	0	0	0	0	8	1	2	0	0	#NULL!	4	1	5	4	0	1991	0	5.45479	1	6	2	0	21.9713	1	69	2	2006	8.9	158	2300	0	1	0	1	0
3572	73	157	29.6158	2	KPDG10	03		6	0	0	0	0	0	0	0	0	6	1	1	0	0	#NULL!	4	1	2	4	0	874	0	2.39452	1	6	3	0	29.6158	2	70	2	2006	9.5	113	4000	0	0	0	1	0
3571	82	165	30.1194	3	KPDG21	03	DI714	12	0	0	0	0	0	0	0	0	15	1	2	3	1	#NULL!	4	0	9	4	0	3326	0	9.11233	1	6	2	0	30.1194	1	60	1	2006	8.7	83	12500	0	0	0	1	1
3570	77	158	30.8444	3	KPDG10	03	DI714	6	0	0	0	0	0	0	0	0	6	1	1	0	0	#NULL!	4	0	9	4	0	3325	0	9.10959	1	6	3	0	30.8444	2	74	2	2006	9.1	68	1000	0	1	0	0	0
3569	82	185	23.9591	2	KPDG10	03		4	0	0	0	0	0	0	0	0	8	1	1	4	1	#NULL!	3	0	9	4	0	3321	0	9.09863	1	6	1	0	23.9591	2	54	0	2006	7.6	83	3750	0	0	0	0	1
3568	75	174	24.7721	3	KPDG10	03	DI714	6	0	0	0	0	0	0	0	0	8	1	1	2	1	#NULL!	4	1	1	4	0	241	0	0.660274	1	6	2	0	24.7721	1	63	2	2006	9.6	65	3000	0	1	0	0	0
3567	75	175	24.4898	2	KPDG21	03	DI714	6	0	0	0	0	0	0	0	0	6	1	2	0	0	#NULL!	4	1	2	4	0	648	0	1.77534	1	6	4	0	24.4898	1	81	2	2006	8.8	100	1650	0	1	0	0	0
3566	59	171	20.1771	2	KPDG22	03	DI714	17	0	0	0	0	0	0	0	0	17	1	2	0	0	#NULL!	4	1	3	4	0	1088	0	2.98082	1	6	3	0	20.1771	1	74	2	2006	9	73	7500	0	0	0	0	0
3565	96	182	28.982	1	KPDG21	03	DI714	8	0	0	0	0	0	0	0	0	8	1	2	0	0	#NULL!	4	0	9	4	0	3305	0	9.05479	1	6	3	0	28.982	1	74	2	2006	9.3	93	3500	0	0	0	0	0
3564	#NULL!	#NULL!	#NULL!	2	KPDG10	03	DI714	9	0	0	0	0	0	1	0	1	9	1	1	0	0	#NULL!	4	1	0	4	0	4	1	0.0109589	1	6	3	0	25.93	2	73	1	2006	8.2	60	4700	0	1	0	0	0
3563	76	174	25.1024	2	KPDG21	03	DI714	5	0	0	0	0	0	0	0	0	8	1	2	3	1	#NULL!	3	1	7	4	0	2383	0	6.52877	1	6	2	1	25.1024	1	68	2	2006	5.8	123	3100	0	1	0	0	1
3562	49	165	17.9982	2	KPDG10	03	DI714	4	1	0	0	1	0	0	0	0	13	1	1	9	1	#NULL!	3	0	9	4	0	3297	0	9.03288	1	6	2	0	17.9982	2	60	2	2006	8.9	51	1300	0	1	0	1	0
3561	73	173	24.3911	2	KPDG21	03		4	0	0	0	0	0	0	0	0	6	1	2	2	1	#NULL!	3	1	8	4	0	2996	0	8.20822	1	6	3	0	24.3911	1	72	2	2006	8.5	128	1800	0	1	0	0	1
3560	96	175	31.3469	2	KPDG24	03	DI714	6	0	0	0	0	0	0	0	0	6	1	2	0	0	#NULL!	4	1	6	4	0	2247	0	6.15616	1	6	2	0	31.3469	1	66	0	2006	8.9	79	3400	0	1	0	0	0
3559	#NULL!	#NULL!	#NULL!	3	KPDG10	03	DI714	4	0	0	0	1	0	0	0	0	9	1	1	5	1	#NULL!	3	0	9	4	0	3284	0	8.99726	1	6	2	0	25.93	1	63	2	2006	#NULL!	#NULL!	1400	0	0	1	0	0
3558	69	169	24.1588	1	KPDG21	03	DI714	2	0	0	0	1	0	0	0	0	6	1	2	4	1	#NULL!	2	1	3	4	0	1157	0	3.16986	1	6	3	0	24.1588	1	77	2	2006	9.6	84	1500	0	0	0	0	0
3557	#NULL!	#NULL!	#NULL!	3	KPDG10	03	DI714	6	0	0	0	0	0	0	0	0	11	1	1	5	1	#NULL!	4	0	9	4	0	3280	0	8.9863	1	6	2	0	25.93	1	60	2	2006	#NULL!	#NULL!	2100	0	0	1	0	1
3556	92	174	30.3871	2	KPDG21	03		3	0	0	0	0	0	0	0	0	10	1	2	7	1	#NULL!	2	0	9	4	0	3278	0	8.98082	1	6	2	0	30.3871	1	65	0	2006	8.9	7	5400	1	1	0	1	0
3555	67	170	23.1834	2	KPDG24	03	DI714	8	0	0	0	0	0	0	0	0	9	1	2	1	1	#NULL!	4	1	8	4	0	3039	0	8.32603	1	6	3	0	23.1834	2	70	2	2006	9.3	57	4000	0	0	0	0	0
3554	78	177	24.8971	2	KPDG21	03	DI714	15	1	0	0	1	1	1	0	0	55	1	2	40	1	#NULL!	4	1	0	4	0	34	0	0.0931507	1	6	3	1	24.8971	1	79	0	2006	8	144	9000	0	1	1	0	0
3553	85	170	29.4118	2	KPDG21	03	DI714	10	0	0	0	1	0	0	0	0	10	1	2	0	0	#NULL!	4	0	9	4	0	3270	0	8.9589	1	6	3	1	29.4118	1	78	2	2006	8	113	4500	0	1	0	1	0
3552	63	172	21.2953	2	KPDG10	03		5	0	0	0	1	0	0	0	0	7	1	1	2	1	#NULL!	3	1	6	4	0	2067	0	5.66301	1	6	3	1	21.2953	1	78	1	2006	7.6	109	1500	0	0	0	0	0
3551	96	172	32.45	1	KPDG21	03	DI714	5	0	0	0	0	0	0	0	0	8	1	2	3	1	#NULL!	3	0	9	4	0	3256	0	8.92055	1	6	2	0	32.45	1	67	1	2006	8.3	124	3000	0	0	0	0	0
3550	76	183	22.694	2	KPDG10	03	DI714	4	1	0	0	0	0	0	0	0	11	1	1	7	1	#NULL!	3	1	5	4	0	1912	0	5.23836	1	6	3	0	22.694	1	77	1	2006	9.2	101	3500	0	0	0	0	1
3549	60	167	21.5139	3	KPDG24	03		6	0	0	0	0	0	0	0	0	12	1	2	6	1	#NULL!	4	0	9	4	0	3255	0	8.91781	1	6	3	0	21.5139	2	77	1	2006	7.5	186	1600	0	1	1	0	0
3548	110	172	37.1823	2	KPDG21	03	DI714	6	0	0	0	1	0	0	0	0	10	1	2	4	1	#NULL!	4	0	9	4	0	3254	0	8.91507	1	6	3	1	37.1823	1	70	0	2006	7.8	76	3000	0	1	0	0	1
3547	63	174	20.8086	2	KPDG10	03	DI714	7	0	0	0	0	1	0	0	0	11	1	1	4	1	#NULL!	4	1	4	4	0	1593	0	4.36438	1	6	4	1	20.8086	1	82	0	2006	7.5	170	3000	0	0	0	0	1
3546	60	178	18.937	2	KPDG10	03		5	0	0	0	0	0	0	0	0	10	1	1	5	1	#NULL!	3	1	3	4	0	1040	0	2.84932	1	6	3	0	18.937	1	76	1	2006	9.1	68	1800	0	1	0	0	0
3545	100	180	30.8642	1	KPDG21	03		7	0	0	0	0	0	0	0	0	7	1	2	0	0	#NULL!	4	0	9	4	0	3235	0	8.86301	1	6	3	1	30.8642	1	72	1	2006	7.4	92	5000	0	1	0	0	0
3544	52	152	22.5069	3	KPDG10	03	DI714	2	1	0	0	0	0	0	0	0	9	1	1	7	1	#NULL!	2	1	1	4	0	407	0	1.11507	1	6	3	0	22.5069	2	77	1	2006	8.4	80	1000	0	0	1	0	0
3543	#NULL!	#NULL!	#NULL!	3	KPDG22	03	DI714	8	0	0	0	1	0	0	0	0	12	1	2	4	1	#NULL!	4	0	9	4	0	3227	0	8.8411	1	6	3	0	25.93	1	77	0	2006	#NULL!	#NULL!	2500	0	1	0	1	1
3542	98	182	29.5858	2	KPDG21	03	DI714	3	0	0	0	0	0	0	0	0	10	1	2	7	1	#NULL!	2	0	9	4	0	3223	0	8.83014	1	6	2	1	29.5858	1	69	0	2006	8.2	86	3000	0	1	0	0	0
3541	84	168	29.7619	2	KPDG10	03		8	0	0	0	0	0	0	0	0	8	1	1	0	0	#NULL!	4	0	9	4	0	3222	0	8.8274	1	6	3	1	29.7619	1	77	2	2006	7.5	98	4850	0	1	0	0	1
3540	71	159	28.0843	2	KPDG22	03	DI714	2	0	0	0	0	1	0	0	0	14	1	2	12	1	#NULL!	2	1	4	4	0	1614	0	4.42192	1	6	3	0	28.0843	2	76	#NULL!	2006	9.1	92	2800	#NULL!	#NULL!	#NULL!	#NULL!	#NULL!
3539	86	162	32.7694	2	KPDG10	03	DI714	0	0	0	0	0	0	0	0	0	6	1	1	6	1	#NULL!	0	1	6	4	0	2010	0	5.50685	1	6	3	0	32.7694	2	78	2	2006	#NULL!	#NULL!	500	0	1	0	0	1
3538	97	173	32.41	2	KPDG10	03	DI714	8	0	0	0	0	0	0	0	0	8	1	1	0	0	#NULL!	4	1	1	4	0	305	0	0.835616	1	6	2	0	32.41	1	66	2	2006	9.1	73	3600	1	0	0	1	0
3537	#NULL!	#NULL!	#NULL!	3	KPDG24	03	DI714	4	0	0	0	0	0	0	0	0	6	1	2	2	1	#NULL!	3	0	9	4	0	3214	0	8.80548	1	6	2	0	25.93	2	61	2	2006	#NULL!	#NULL!	1000	0	0	0	0	0
3536	73	173	24.3911	3	KPDG21	03	DI714	4	0	0	0	0	0	0	0	0	6	1	2	2	1	#NULL!	3	0	9	4	0	3207	0	8.7863	1	6	2	0	24.3911	1	61	1	2006	8.3	74	1800	0	0	1	#NULL!	#NULL!
3535	75	165	27.5482	3	KPDG10	03	DI714	6	0	0	0	0	0	0	0	0	6	1	1	0	0	#NULL!	4	1	6	4	0	2152	0	5.89589	1	6	3	0	27.5482	2	76	2	2006	8.6	111	2000	0	1	1	0	1
3534	84	175	27.4286	2	KPDG22	03		6	0	0	0	0	0	0	0	0	6	1	2	0	0	#NULL!	4	1	3	4	0	1261	0	3.45479	1	6	3	1	27.4286	1	77	2	2006	8.2	115	4500	0	1	0	1	1
3533	69	184	20.3804	1	KPDG10	03		3	0	1	0	1	1	0	0	0	10	1	1	7	1	#NULL!	2	1	4	4	0	1293	0	3.54247	1	6	2	0	20.3804	1	62	2	2006	9	152	1700	0	1	0	0	0
3532	85	160	33.2031	2	KPDG24	03	DI714	6	0	0	0	0	1	0	0	0	18	1	2	12	1	#NULL!	4	1	1	4	0	250	0	0.684932	1	6	1	0	33.2031	1	57	1	2006	8.7	107	2500	0	1	1	0	1
3531	65	178	20.5151	2	KPDG21	03		6	0	0	0	0	0	0	0	0	6	1	2	0	0	#NULL!	4	0	9	4	0	3172	0	8.69041	1	6	2	0	20.5151	1	61	2	2006	9	89	3000	0	1	0	1	0
3530	57	176	18.4013	2	KPDG10	03		4	0	0	0	0	0	0	0	0	8	1	1	4	1	#NULL!	3	0	9	4	0	3165	0	8.67123	1	6	2	0	18.4013	1	63	2	2006	9.3	101	2700	0	1	0	0	0
3529	109	184	32.1952	2	KPDG21	03	DI714	4	0	0	0	0	0	0	0	0	6	1	2	2	1	#NULL!	3	0	9	4	0	3158	0	8.65205	1	6	2	0	32.1952	1	62	2	2006	9.6	63	2150	0	0	0	1	0
3528	68	167	24.3824	2	KPDG10	03		6	0	0	0	0	0	0	0	0	6	1	1	0	0	#NULL!	4	1	3	4	0	926	0	2.53699	1	6	4	1	24.3824	1	80	0	2006	7.8	108	5000	0	1	0	0	1
3527	95	180	29.321	2	KPDG21	03		3	0	0	0	0	0	0	0	0	15	1	2	12	1	#NULL!	2	0	9	4	0	3146	0	8.61918	1	6	2	0	29.321	1	61	1	2006	#NULL!	88	1500	0	1	0	0	1
3526	85	180	26.2346	2	KPDG21	03	DI714	6	0	0	0	0	0	0	0	0	6	1	2	0	0	#NULL!	4	1	8	4	0	2778	0	7.61096	1	6	2	0	26.2346	1	67	1	2006	#NULL!	72	3000	0	0	0	0	1
3525	75	177	23.9395	3	KPDG10	03		2	0	0	0	0	0	0	0	0	10	1	1	8	1	#NULL!	2	1	6	4	0	2199	0	6.02466	1	6	4	0	23.9395	1	85	1	2006	#NULL!	142	600	0	1	0	0	1
3524	77	182	23.246	1	KPDG24	03	DI714	6	0	0	0	0	0	0	0	0	6	1	2	0	0	#NULL!	4	1	6	4	0	2080	0	5.69863	1	6	2	0	23.246	1	67	2	2006	9.6	88	3500	0	0	0	0	0
3523	72	170	24.9135	2	KPDG24	03		3	0	1	0	0	0	0	0	1	10	1	2	7	1	#NULL!	2	1	0	4	0	2	1	0.00547945	1	6	1	0	24.9135	1	56	1	2006	8.8	67	3500	0	1	0	0	1
3522	98	172	33.126	3	KPDG24	03	DI723	18	0	0	0	0	0	0	0	0	18	1	2	0	0	#NULL!	4	1	8	4	0	3032	0	8.30685	1	6	3	1	33.126	1	77	1	2006	7.6	89	10590	0	0	0	0	1
3521	76	169	26.6097	2	KPDG10	03		6	0	0	0	1	0	0	0	0	6	1	1	0	0	#NULL!	4	0	9	4	0	3117	0	8.53973	1	6	3	0	26.6097	2	71	1	2006	8.7	123	2100	0	0	1	0	1
3520	84	169	29.4107	3	KPDG10	03		7	0	0	0	0	0	0	0	0	8	1	1	1	1	#NULL!	4	1	4	4	0	1639	0	4.49041	1	6	2	0	29.4107	2	65	2	2006	7.7	112	2000	1	1	0	0	1
3519	76	182	22.9441	2	KPDG10	03	DI714	4	0	0	0	0	0	0	0	0	7	1	1	3	1	#NULL!	3	0	9	4	0	3110	0	8.52055	1	6	3	1	22.9441	1	79	0	2006	6.3	153	1500	0	0	0	0	1
3518	76	168	26.9274	3	KPDG24	03		2	0	0	0	0	1	0	0	0	7	1	2	5	1	#NULL!	2	1	4	4	0	1417	0	3.88219	1	6	3	0	26.9274	1	79	1	2006	10.4	180	2300	0	1	1	1	0
3517	85	169	29.7609	2	KPDG10	03	DI714	6	0	0	0	0	0	0	0	0	7	1	1	1	1	#NULL!	4	1	1	4	0	251	0	0.687671	1	6	3	1	29.7609	1	70	1	2006	6.5	99	3500	0	1	1	0	1
3516	78	170	26.9896	2	KPDG21	03		4	0	0	0	1	0	0	0	0	6	1	2	2	1	#NULL!	3	0	8	4	0	3097	0	8.48493	1	6	3	0	26.9896	1	76	1	2006	8.5	90	1400	0	1	0	#NULL!	0
3515	90	180	27.7778	2	KPDG21	03	DI714	6	0	0	0	0	0	0	0	0	6	1	2	0	0	#NULL!	4	1	5	4	0	1945	0	5.32877	1	6	2	0	27.7778	1	68	2	2006	9.7	68	8000	0	0	0	0	0
3514	83	183	24.7843	4	KPDG10	03		6	0	0	0	0	0	0	0	0	6	1	1	0	0	#NULL!	4	1	5	4	0	1853	0	5.07671	1	6	3	1	24.7843	1	72	0	2006	8.1	243	2800	0	1	0	0	1
3513	80	176	25.8264	3	KPDG10	03		4	1	0	0	0	0	0	0	0	19	1	1	15	1	#NULL!	3	1	3	4	0	1202	0	3.29315	1	6	4	0	25.8264	1	82	1	2006	8.6	76	2300	0	1	0	1	1
3512	108	185	31.5559	1	KPDG10	03		6	0	1	0	0	1	0	0	0	18	1	1	12	1	#NULL!	4	1	0	4	0	25	1	0.0684932	1	6	4	0	31.5559	1	80	1	2006	8.5	120	2000	0	1	0	0	1
3511	41	155	17.0656	3	KPDG24	03		6	0	0	0	0	0	0	0	0	21	1	2	15	1	#NULL!	4	1	0	4	0	0	1	0	1	6	3	0	17.0656	2	79	2	2006	#NULL!	#NULL!	3615	0	1	0	0	0
3510	64	160	25	3	KPDG10	03	DI714	6	0	0	0	0	0	0	0	0	8	1	1	2	1	#NULL!	4	1	3	4	0	1226	0	3.3589	1	6	4	1	25	2	82	1	2006	7.2	96	2500	0	1	1	1	1
3509	80	180	24.6914	2	KPDG10	03		6	0	0	0	0	0	0	0	0	6	1	1	0	0	#NULL!	4	0	8	4	0	3054	0	8.36712	1	6	3	1	24.6914	1	77	0	2006	7.9	125	2800	0	1	0	0	0
3508	79	177	25.2163	3	KPDG10	03	DI714	4	0	0	0	0	0	0	0	0	8	1	1	4	1	#NULL!	3	1	8	4	0	2870	0	7.86301	1	6	4	1	25.2163	1	81	2	2006	7.9	124	1900	0	0	0	0	1
3507	100	175	32.6531	2	KPDG10	03	DI714	4	0	0	0	1	0	0	0	0	6	1	1	2	1	#NULL!	3	0	8	4	0	3053	0	8.36438	1	6	2	1	32.6531	1	68	1	2006	8.2	700	2400	0	1	1	0	1
3506	100	183	29.8606	3	KPDG10	03	DI714	10	0	0	0	0	0	0	0	0	10	1	1	0	0	#NULL!	4	0	8	4	0	3040	0	8.32877	1	6	2	0	29.8606	1	62	2	2006	8.8	96	7000	0	0	0	0	1
3505	70	170	24.2215	2	KPDG10	03	DI714	4	0	0	0	0	0	0	0	0	11	1	1	7	1	#NULL!	3	0	6	4	0	2051	0	5.61918	1	6	2	1	24.2215	1	60	2	2006	7.8	670	900	0	1	0	0	0
3504	72	174	23.7812	3	KPDG21	03	DI714	10	0	0	0	0	0	0	0	0	10	1	2	0	0	#NULL!	4	1	0	4	0	46	0	0.126027	1	6	3	1	23.7812	1	70	1	2006	8.1	150	5000	0	1	1	0	1
3503	94	177	30.0041	2	KPDG21	03		4	0	0	0	0	0	0	0	0	6	1	2	2	1	#NULL!	3	1	7	4	0	2466	0	6.75616	1	6	3	0	30.0041	1	74	1	2006	9.4	103	2300	0	1	0	0	1
3502	90	182	27.1706	2	KPDG22	03	DI714	10	0	0	0	0	0	0	0	0	10	1	2	0	0	#NULL!	4	0	8	4	0	3019	0	8.27123	1	6	2	0	27.1706	1	64	2	2006	8.7	85	6500	0	0	0	0	0
3501	63	174	20.8086	1	KPDG21	03	DI714	8	0	0	0	0	0	0	0	0	8	1	2	0	0	#NULL!	4	0	8	4	0	3013	0	8.25479	1	6	0	0	20.8086	2	42	0	2006	8.8	70	3000	0	0	0	0	0
3500	67	172	22.6474	2	KPDG10	03	DI714	2	0	0	0	0	0	0	0	0	12	1	1	10	1	#NULL!	2	1	4	4	0	1477	0	4.04658	1	6	2	1	22.6474	1	62	2	2006	7.9	111	1200	0	1	0	0	0
3499	51	155	21.2279	1	KPDG24	03	DI714	6	0	0	0	0	0	0	0	0	6	1	2	0	0	#NULL!	4	1	6	4	0	2173	0	5.95342	1	6	3	0	21.2279	2	75	0	2007	7.3	79	1000	0	1	0	0	0
3498	95	178	29.9836	3	KPDG10	03	DI714	5	0	0	0	0	0	0	0	0	6	1	1	1	1	#NULL!	3	1	8	4	0	2861	0	7.83836	1	6	3	1	29.9836	1	76	1	2007	7.7	226	2600	0	1	0	0	0
3497	94	177	30.0041	2	KPDG10	03	DI714	8	0	0	0	0	0	0	0	0	10	1	1	2	1	#NULL!	4	1	5	4	0	1843	0	5.04932	1	6	2	0	30.0041	1	66	2	2007	8.5	144	5300	0	1	0	0	0
3496	58	160	22.6562	3	KPDG10	03		6	0	0	0	0	0	0	0	0	6	1	1	0	0	#NULL!	4	1	3	4	0	986	0	2.70137	1	6	3	1	22.6562	2	72	2	2007	7	198	4000	0	1	0	1	1
3495	62	170	21.4533	2	KPDG10	03	DI714	4	0	0	0	0	0	0	0	0	10	1	1	6	1	#NULL!	3	1	8	4	0	2892	0	7.92329	1	6	3	1	21.4533	2	79	2	2007	7.1	64	2100	0	0	1	0	0
3494	72	174	23.7812	2	KPDG21	03	DI714	6	0	0	0	0	0	0	0	0	7	1	2	1	1	#NULL!	4	1	7	4	0	2461	0	6.74247	1	6	3	1	23.7812	1	71	1	2007	7.5	70	3000	0	1	0	0	0
3493	56	167	20.0796	2	KPDG24	03	DI714	4	0	0	0	0	0	0	0	0	9	1	2	5	1	#NULL!	3	0	8	4	0	2969	0	8.13425	1	6	1	0	20.0796	2	59	2	2007	8	103	2500	0	1	0	1	0
3492	67	166	24.3141	3	KPDG10	03		6	0	0	0	0	0	0	0	0	6	1	1	0	0	#NULL!	4	1	5	4	0	1777	0	4.86849	1	6	3	0	24.3141	2	71	2	2007	7.7	451	3200	1	1	0	0	0
3491	84	183	25.0829	1	KPDG22	03		8	0	0	0	0	0	0	0	0	8	1	2	0	0	#NULL!	4	1	8	4	0	2812	0	7.70411	1	6	2	0	25.0829	1	68	2	2007	8.3	87	5600	0	1	1	1	0
3490	87	164	32.3468	1	KPDG20	03		0	0	0	0	0	0	0	0	0	6	1	2	6	1	#NULL!	0	0	8	4	0	2962	0	8.11507	1	6	3	0	32.3468	2	73	0	2007	8.7	99	2600	0	1	0	0	0
3489	96	178	30.2992	2	KPDG24	03	DI714	6	0	0	0	0	0	0	0	0	8	1	2	2	1	#NULL!	4	1	4	4	0	1569	0	4.29863	1	6	2	1	30.2992	1	65	2	2007	7.1	73	3000	0	0	0	0	0
3488	88	158	35.2508	3	KPDG10	03		11	0	0	0	1	0	0	0	0	15	1	1	4	1	#NULL!	4	1	7	4	0	2482	0	6.8	1	6	3	0	35.2508	2	77	2	2007	7.3	77	5600	1	1	0	1	0
3487	89	175	29.0612	3	KPDG10	03		7	0	0	0	0	0	0	0	0	7	1	1	0	0	#NULL!	4	0	8	4	0	2943	0	8.06301	1	6	3	0	29.0612	1	73	1	2007	9.6	89	4400	0	1	0	0	1
3486	109	180	33.642	1	KPDG21	03		16		#NULL!	0	0	0	0	0	0	16	1	2	0	0	#NULL!	4	1	4	4	0	1387	0	3.8	1	6	3	0	33.642	1	71	2	2007	8.8	111	11000	0	0	0	0	0
3485	65	170	22.4913	3	KPDG10	03		8	0	0	0	0	0	0	0	0	8	1	1	0	0	#NULL!	4	1	1	4	0	424	0	1.16164	1	6	2	0	22.4913	1	65	1	2007	8.3	100	3000	0	1	0	0	1
3484	83	179	25.9043	2	KPDG21	03	DI714	6	0	0	0	0	0	0	0	0	14	1	2	8	1	#NULL!	4	0	8	4	0	2928	0	8.02192	1	6	0	0	25.9043	1	48	1	2007	9.1	67	2300	0	0	0	0	0
3483	118	188	33.3861	1	KPDG21	03		6	0	0	0	0	0	0	0	0	6	1	2	0	0	#NULL!	4	1	8	4	0	2810	0	7.69863	1	6	2	0	33.3861	1	64	2	2007	9.5	86	3950	0	0	0	0	0
3482	88	191	24.1221	2	KPDG10	03		3	0	0	0	0	0	0	0	0	13	1	1	10	1	#NULL!	2	1	6	4	0	2146	0	5.87945	1	6	1	0	24.1221	1	55	1	2007	8.3	114	10	0	0	0	0	1
3481	93	178	29.3524	3	KPDG22	03	DI714	14	0	0	0	0	0	0	0	0	20	1	2	6	1	#NULL!	4	0	8	4	0	2899	0	7.94247	1	6	4	1	29.3524	1	82	1	2007	6.6	160	7500	0	0	0	0	1
3480	79	178	24.9337	2	KPDG10	03	DI714	6	0	0	0	0	0	0	0	0	6	1	1	0	0	#NULL!	4	0	8	4	0	2893	0	7.92603	1	6	3	0	24.9337	1	75	0	2007	8.8	103	3500	0	0	0	0	0
3479	67	170	23.1834	2	KPDG21	03	DI714	2	0	0	0	0	0	0	0	0	6	1	2	4	1	#NULL!	2	1	7	4	0	2470	0	6.76712	1	6	3	0	23.1834	1	76	2	2007	8.6	64	1350	0	0	0	0	0
3478	75	165	27.5482	3	KPDG21	03		8	0	0	0	0	0	0	0	0	8	1	2	0	0	#NULL!	4	1	5	4	0	1744	0	4.77808	1	6	3	1	27.5482	1	77	1	2007	8.1	173	3025	0	1	0	0	1
3477	78	179	24.3438	2	KPDG10	03	DI714	2	0	0	0	0	0	0	0	0	10	1	1	8	1	#NULL!	2	1	8	4	0	2797	0	7.66301	1	6	3	1	24.3438	1	75	2	2007	5.8	156	400	0	1	1	1	0
3476	79	171	27.0169	3	KPDG10	03		10	0	0	0	0	0	0	0	0	10	1	1	0	0	#NULL!	4	0	8	4	0	2878	0	7.88493	1	6	3	1	27.0169	1	71	1	2007	6.8	58	5000	0	1	0	1	1
3475	112	185	32.7246	3	KPDG21	03		11	0	0	0	1	0	0	0	0	12	1	2	1	1	#NULL!	4	1	1	4	0	513	0	1.40548	1	6	3	0	32.7246	1	76	0	2007	8.5	125	7200	0	0	0	0	0
3474	76	176	24.5351	2	KPDG24	03	DI714	6	0	0	0	0	0	0	0	0	6	1	2	0	0	#NULL!	4	0	8	4	0	2859	0	7.83288	1	6	3	0	24.5351	1	74	1	2007	8.6	139	3300	0	0	0	0	1
3473	69	170	23.8754	1	KPDG10	03	DI714	4	0	0	0	0	0	0	0	0	10	1	1	6	1	#NULL!	3	1	7	4	0	2683	0	7.35068	1	6	4	0	23.8754	1	80	1	2007	9.3	105	1500	0	1	0	0	0
3472	82	177	26.1738	3	KPDG24	03		6	0	0	0	0	0	0	0	0	8	1	2	2	1	#NULL!	4	0	8	4	0	2856	0	7.82466	1	6	3	0	26.1738	1	73	1	2007	8.3	87	2000	0	1	0	0	0
3471	68	179	21.2228	3	KPDG10	03	DI714	17	0	0	0	0	0	1	0	0	17	1	1	0	0	#NULL!	4	1	1	4	0	299	0	0.819178	1	6	2	1	21.2228	1	67	2	2007	7.6	159	2000	0	1	1	1	1
3470	104	176	33.5744	1	KPDG10	03		4	0	0	0	0	0	0	0	0	10	1	1	6	1	#NULL!	3	1	7	4	0	2676	0	7.33151	1	6	2	0	33.5744	1	61	1	2007	8.4	110	1375	0	1	0	0	0
3469	92	186	26.5927	2	KPDG24	03	DI714	4	0	0	0	0	0	0	0	0	6	1	2	2	1	#NULL!	3	0	8	4	0	2843	0	7.78904	1	6	2	0	26.5927	1	63	1	2007	8.9	80	4000	0	1	0	0	0
3468	92	185	26.8809	2	KPDG22	03		8	0	0	0	0	0	0	0	0	10	1	2	2	1	#NULL!	4	0	8	4	0	2836	0	7.76986	1	6	2	0	26.8809	1	64	1	2007	8.6	#NULL!	5600	0	1	0	0	1
3467	88	178	27.7743	2	KPDG10	03	DI714	3	0	0	0	0	0	0	0	0	7	1	1	4	1	#NULL!	2	0	8	4	0	2830	0	7.75342	1	6	2	0	27.7743	1	66	0	2007	9.8	62	1430	0	0	0	0	0
3466	102	182	30.7934	2	KPDG10	03	DI714	4	0	0	0	0	0	0	0	0	10	1	1	6	1	#NULL!	3	0	8	4	0	2829	0	7.75068	1	6	2	0	30.7934	1	60	0	2007	9.3	65	2000	0	1	0	0	0
3465	82	180	25.3086	2	KPDG10	03	DI714	4	0	0	0	0	0	0	0	0	6	1	1	2	1	#NULL!	3	1	5	4	0	1644	0	4.50411	1	6	3	1	25.3086	1	70	1	2007	8.2	99	3100	0	0	0	1	0
3464	80	180	24.6914	2	KPDG21	03		4	0	0	0	0	0	0	0	0	6	1	2	2	1	#NULL!	3	0	8	4	0	2808	0	7.69315	1	6	3	0	24.6914	1	70	2	2007	8.4	129	2000	0	0	0	1	1
3463	83	182	25.0574	3	KPDG21	03		5	0	0	0	1	0	0	0	0	6	1	2	1	1	#NULL!	3	1	7	4	0	2559	0	7.01096	1	6	3	0	25.0574	1	79	1	2007	9.2	80	2700	0	0	0	0	0
3462	73	168	25.8645	3	KPDG21	03	DI714	6	0	0	0	0	0	0	0	0	15	1	2	9	1	#NULL!	4	1	5	4	0	1979	0	5.42192	1	6	3	0	25.8645	1	77	1	2007	8.8	116	3450	0	0	0	1	0
3461	78	183	23.2912	2	KPDG10	03		3	0	0	0	0	0	0	0	0	8	1	1	5	1	#NULL!	2	0	8	4	0	2767	0	7.58082	1	6	3	0	23.2912	1	76	1	2007	10.4	83	2300	0	0	0	0	0
3460	65	172	21.9713	2	KPDG10	03	DI714	4	0	0	0	0	0	0	0	0	6	1	1	2	1	#NULL!	3	0	8	4	0	2766	0	7.57808	1	6	3	0	21.9713	1	77	0	2007	8.6	77	2600	0	0	0	0	1
3459	80	173	26.7299	2	KPDG10	03	DI714	19	0	0	0	0	0	0	0	0	19	1	1	0	0	#NULL!	4	0	8	4	0	2765	0	7.57534	1	6	3	0	26.7299	1	72	1	2007	9.3	86	4800	0	1	0	0	1
3458	82	#NULL!	#NULL!	2	KPDG10	03	DI714	2	0	0	0	0	0	0	0	0	6	1	1	4	1	#NULL!	2	1	4	4	0	1348	0	3.69315	1	6	3	0	25.93	1	75	2	2007	#NULL!	#NULL!	2600	0	1	0	1	0
3457	50	155	20.8117	3	KPDG10	03	DI714	6	0	0	0	1	0	0	0	0	21	1	1	15	1	#NULL!	4	1	0	4	0	55	0	0.150685	1	6	3	0	20.8117	2	76	1	2007	9.1	61	3000	1	1	1	0	1
3456	80	195	21.0388	2	KPDG10	03	DI714	9	0	0	0	0	0	0	0	0	16	1	1	7	1	#NULL!	4	0	7	4	0	2738	0	7.50137	1	6	0	1	21.0388	2	47	0	2007	3.9	79	3000	0	1	0	0	1
3455	95	172	32.112	3	KPDG10	03	DI714	6	0	0	0	0	0	0	0	0	6	1	1	0	0	#NULL!	4	0	7	4	0	2736	0	7.49589	1	6	3	0	32.112	1	74	2	2007	8.7	81	3000	0	1	1	1	0
3454	#NULL!	#NULL!	#NULL!	2	KPDG10	03		13	0	0	0	0	0	0	0	0	13	1	1	0	0	#NULL!	4	1	5	4	0	1934	0	5.29863	1	6	3	0	25.93	1	76	2	2007	#NULL!	#NULL!	9000	0	1	1	0	0
3453	67	176	21.6296	3	KPDG10	03	DI714	6	0	1	0	0	0	0	0	0	16	1	1	10	1	#NULL!	4	0	7	4	0	2732	0	7.48493	1	6	2	1	21.6296	1	66	2	2007	7.9	140	3500	1	1	0	0	0
3452	65	160	25.3906	2	KPDG21	03	DI714	0	0	0	0	0	0	0	0	0	10	1	2	10	1	#NULL!	0	1	7	4	0	2698	0	7.39178	1	6	2	1	25.3906	1	66	2	2007	8.2	86	1900	0	0	0	0	1
3451	80	182	24.1517	3	KPDG24	03		8	0	0	0	0	0	0	0	0	8	1	2	0	0	#NULL!	4	0	7	4	0	2730	0	7.47945	1	6	2	0	24.1517	1	69	2	2007	8.7	89	5000	0	1	0	0	0
3450	81	171	27.7008	2	KPDG10	03		8	0	0	0	0	0	0	0	0	19	1	1	11	1	#NULL!	4	1	7	4	0	2474	0	6.77808	1	6	3	1	27.7008	1	77	1	2007	7	129	5000	0	1	1	0	0
3449	59	158	23.634	2	KPDG10	03		4	0	0	0	0	0	0	0	0	6	1	1	2	1	#NULL!	3	0	7	4	0	2718	0	7.44658	1	6	3	0	23.634	2	78	1	2007	7.6	35	3000	0	1	0	0	0
3448	61	160	23.8281	2	KPDG21	03	DI714	6	0	0	0	0	0	0	0	0	12	1	2	6	1	#NULL!	4	1	3	4	0	1099	0	3.01096	1	6	2	0	23.8281	2	61	1	2007	8.6	128	2500	0	1	0	0	0
3447	75	180	23.1481	3	KPDG10	03	DI714	4	0	0	0	0	1	0	0	0	8	1	1	4	1	#NULL!	3	0	7	4	0	2712	0	7.43014	1	6	3	0	23.1481	1	71	2	2007	9.3	74	2500	0	1	0	0	0
3446	92	178	29.0367	2	KPDG10	03		6	0	0	0	0	0	0	0	0	6	1	1	0	0	#NULL!	4	1	0	4	0	45	0	0.123288	1	6	3	1	29.0367	1	78	0	2007	8.1	69	5500	0	0	0	0	0
3445	69	164	25.6544	2	KPDG10	03	DI714	6	0	0	0	0	0	0	0	0	6	1	1	0	0	#NULL!	4	1	1	4	0	533	0	1.46027	1	6	4	1	25.6544	1	82	2	2007	8	121	2850	0	1	0	0	1
3444	73	178	23.04	3	KPDG21	03		15	0	0	0	0	0	0	0	0	15	1	2	0	0	#NULL!	4	1	4	4	0	1370	0	3.75342	1	6	3	1	23.04	1	71	2	2007	7.8	127	7000	0	1	0	0	0
3443	115	184	33.9674	2	KPDG21	03	DI714	4	0	1	0	0	0	1	0	0	7	1	2	3	1	#NULL!	3	0	7	4	0	2683	0	7.35068	1	6	1	0	33.9674	1	58	1	2007	9.5	76	2700	0	0	0	0	0
3442	85	176	27.4406	2	KPDG10	03	DI713	0	0	0	0	0	0	0	0	0	17	1	1	17	1	#NULL!	0	1	3	4	0	1091	0	2.98904	1	6	4	0	27.4406	1	82	2	2007	8.7	177	600	0	1	0	0	0
3441	48	157	19.4734	1	KPDG24	03		2	1	0	0	0	0	0	0	0	8	1	2	6	1	#NULL!	2	1	0	4	0	123	0	0.336986	1	6	3	0	19.4734	2	75	2	2007	8.2	111	1300	0	1	0	0	0
3440	95	190	26.3158	2	KPDG20	03	DI714	6	0	0	0	0	0	0	0	0	6	1	2	0	0	#NULL!	4	0	7	4	0	2653	0	7.26849	1	6	2	0	26.3158	1	69	0	2007	8.8	87	3400	0	1	0	0	0
3439	101	171	34.5405	2	KPDG22	03	DI714	4	0	0	0	0	0	0	0	0	6	1	2	2	1	#NULL!	3	0	7	4	0	2648	0	7.25479	1	6	2	0	34.5405	1	61	1	2007	10.4	74	2700	0	1	0	0	1
3438	60	165	22.0386	3	KPDG10	03	DI714	6	0	0	0	0	0	0	0	0	10	1	1	4	1	#NULL!	4	1	2	4	0	856	0	2.34521	1	6	2	0	22.0386	2	68	2	2008	7.4	64	2500	0	1	1	#NULL!	0
3437	82	179	25.5922	1	KPDG10	03	DI714	2	0	0	0	0	0	0	0	0	7	1	1	5	1	#NULL!	2	0	7	4	0	2620	0	7.17808	1	6	2	0	25.5922	1	62	2	2008	9.2	55	3900	0	1	0	0	0
3436	73	173	24.3911	2	KPDG21	03		4	0	0	0	0	0	0	0	0	6	1	2	2	1	#NULL!	3	1	4	4	0	1437	0	3.93699	1	6	3	0	24.3911	1	70	1	2008	9.7	100	2000	0	1	0	0	0
3435	79	171	27.0169	3	KPDG22	03		10	0	0	0	0	0	0	0	0	10	1	2	0	0	#NULL!	4	0	7	4	0	2619	0	7.17534	1	6	3	0	27.0169	1	76	0	2008	8.5	107	5100	0	1	0	0	0
3434	92	170	31.8339	3	KPDG24	03		9	0	0	0	0	0	0	0	0	9	1	2	0	0	#NULL!	4	1	4	4	0	1411	0	3.86575	1	6	3	1	31.8339	1	75	1	2008	7.8	94	6000	1	1	0	0	0
3433	94	192	25.4991	2	KPDG10	03	DI714	10	0	0	0	0	0	0	0	0	10	1	1	0	0	#NULL!	4	1	5	4	0	1773	0	4.85753	1	6	3	1	25.4991	1	73	1	2008	8	107	3700	0	0	0	0	1
3432	83	180	25.6173	2	KPDG21	03	DI714	6	0	0	0	0	0	0	0	0	6	1	2	0	0	#NULL!	4	0	7	4	0	2607	0	7.14247	1	6	2	0	25.6173	1	66	2	2008	8.5	86	4180	0	0	1	0	0
3431	95	175	31.0204	2	KPDG10	03	DI714	9	0	0	0	0	0	0	0	0	9	1	1	0	0	#NULL!	4	1	5	4	0	1995	0	5.46575	1	6	2	0	31.0204	2	62	2	2008	9.1	59	4000	0	1	0	0	0
3430	86	170	29.7578	1	KPDG21	03	DI714	6	0	0	0	0	0	0	0	0	6	1	2	0	0	#NULL!	4	0	7	4	0	2607	0	7.14247	1	6	1	0	29.7578	1	58	2	2008	9.7	81	3500	0	0	0	0	0
3429	44	160	17.1875	3	KPDG10	03	DI714	4	0	0	0	0	0	0	0	0	6	1	1	2	1	#NULL!	3	0	7	4	0	2600	0	7.12329	1	6	1	0	17.1875	2	58	2	2008	9.6	97	2200	0	0	1	0	0
3428	52	163	19.5717	2	KPDG24	03	DI714	3	0	0	0	0	1	0	0	0	10	1	2	7	1	#NULL!	2	0	7	4	0	2599	0	7.12055	1	6	3	0	19.5717	1	72	2	2008	9.4	123	2500	0	1	0	0	0
3427	69	179	21.5349	2	KPDG24	03		10	0	1	0	0	0	0	0	0	10	1	2	0	0	#NULL!	4	1	0	4	0	13	1	0.0356164	1	6	3	1	21.5349	1	73	2	2008	7.4	#NULL!	6000	0	1	0	0	0
3426	85	175	27.7551	3	KPDG10	03	DI714	20	0	0	0	1	0	0	0	0	25	1	1	5	1	#NULL!	4	1	0	4	0	8	1	0.0219178	1	6	2	1	27.7551	1	67	2	2008	8.1	82	4500	0	1	#NULL!	0	1
3425	85	175	27.7551	2	KPDG21	03	DI714	12	0	0	0	0	0	0	0	0	12	1	2	0	0	#NULL!	4	1	0	4	0	74	0	0.20274	1	6	2	1	27.7551	1	67	0	2008	8.2	66	5000	0	0	0	0	0
3424	81	180	25	2	KPDG10	03	DI714	11	0	0	0	0	0	0	0	0	11	1	1	0	0	#NULL!	4	0	7	4	0	2570	0	7.0411	1	6	2	1	25	1	69	1	2008	8.2	67	4300	0	1	1	0	0
3423	#NULL!	#NULL!	#NULL!	1	KPDG10	03	DI714	9	0	0	0	0	0	0	0	0	9	1	1	0	0	#NULL!	4	1	0	4	0	28	1	0.0767123	1	6	3	0	25.93	1	77	1	2008	8.9	87	5200	0	0	0	0	0
3422	81	175	26.449	1	KPDG21	03	DI714	5	0	0	0	0	0	0	0	0	6	1	2	1	1	#NULL!	3	0	7	4	0	2569	0	7.03836	1	6	2	0	26.449	1	66	1	2008	9.5	91	3000	0	1	0	0	0
3421	75	170	25.9516	2	KPDG21	03		7	0	0	0	0	0	0	0	0	7	1	2	0	0	#NULL!	4	0	7	4	0	2561	0	7.01644	1	6	3	0	25.9516	1	79	1	2008	9.5	80	5000	0	1	0	0	0
3420	52	#NULL!	#NULL!	3	KPDG24	03	DI714	0	0	1	0	0	0	0	0	0	7	1	2	7	1	#NULL!	0	1	4	4	0	1486	0	4.07123	1	6	2	0	25.93	1	65	1	2008	9	405	200	0	1	0	1	1
3419	68	178	21.4619	1	KPDG10	03		10	0	0	0	0	0	0	0	0	12	1	1	2	1	#NULL!	4	0	7	4	0	2544	0	6.96986	1	6	2	0	21.4619	2	69	2	2008	#NULL!	#NULL!	5660	1	1	0	0	0
3418	96	182	28.982	2	KPDG21	03		6	0	0	0	0	0	0	0	0	6	1	2	0	0	#NULL!	4	0	7	4	0	2544	0	6.96986	1	6	3	1	28.982	1	75	1	2008	8.1	85	3100	0	0	0	0	1
3417	101	190	27.9778	1	KPDG21	03		0	0	0	0	0	0	0	0	0	6	1	2	6	1	#NULL!	0	0	7	4	0	2536	0	6.94795	1	6	1	0	27.9778	1	51	2	2008	9	103	850	0	1	0	0	0
3416	72	175	23.5102	2	KPDG24	03	DI714	0	1	0	0	0	0	0	0	0	10	1	2	10	1	#NULL!	0	0	7	4	0	2530	0	6.93151	1	6	3	1	23.5102	1	76	1	2008	7.1	99	1050	1	1	0	0	0
3415	66	180	20.3704	2	KPDG21	03		2	0	0	0	0	0	0	0	0	9	1	2	7	1	#NULL!	2	0	7	4	0	2522	0	6.90959	1	6	2	0	20.3704	1	66	0	2008	8.9	91	1700	0	1	0	0	1
3414	55	#NULL!	#NULL!	3	KPDG24	03		4	0	0	0	0	0	0	0	0	6	1	2	2	1	#NULL!	3	1	3	4	0	1112	0	3.04658	1	6	2	0	25.93	2	63	1	2008	8.4	44	2000	0	1	1	0	0
3413	75	175	24.4898	2	KPDG24	03		6	0	0	0	0	0	0	0	0	6	1	2	0	0	#NULL!	4	0	7	4	0	2516	0	6.89315	1	6	3	1	24.4898	1	77	1	2008	7.8	93	3000	0	1	0	0	1
3412	90	185	26.2966	3	KPDG10	03	DI714	5	0	0	0	0	0	0	0	0	6	1	1	1	1	#NULL!	3	1	6	4	0	2061	0	5.64658	1	6	3	1	26.2966	1	74	1	2008	8.2	129	3500	0	1	1	#NULL!	0
3411	55	160	21.4844	2	KPDG10	03	DI714	6	0	0	0	1	0	0	0	0	6	1	1	0	0	#NULL!	4	0	7	4	0	2499	0	6.84658	1	6	3	0	21.4844	2	75	2	2008	8.5	79	1600	0	0	1	1	0
3410	100	180	30.8642	3	KPDG10	03		6	0	0	0	0	0	0	0	0	8	1	1	2	1	#NULL!	4	1	5	4	0	1939	0	5.31233	1	6	3	1	30.8642	1	74	1	2008	7.4	144	3000	1	1	0	0	1
3409	#NULL!	#NULL!	#NULL!	3	KPDG24	03		6	0	0	0	0	0	0	0	0	6	1	2	0	0	#NULL!	4	1	4	4	0	1402	0	3.8411	1	6	3	1	25.93	1	78	2	2008	6.6	128	2900	1	1	1	1	0
3408	74	172	25.0135	2	KPDG10	03		2	0	0	0	1	0	0	0	0	7	1	1	5	1	#NULL!	2	1	4	4	0	1624	0	4.44932	1	6	2	1	25.0135	1	68	1	2008	7.2	88	1500	0	0	1	0	0
3407	74	172	25.0135	3	KPDG21	03		7	0	0	0	0	0	0	0	0	12	1	2	5	1	#NULL!	4	1	0	4	0	12	1	0.0328767	1	6	3	1	25.0135	1	78	2	2008	6.9	155	3500	1	1	0	1	1
3406	80	174	26.4236	2	KPDG21	03		12	0	0	0	0	0	1	0	0	20	1	2	8	1	#NULL!	4	1	0	4	0	162	0	0.443836	1	6	2	1	26.4236	1	68	0	2008	7.5	#NULL!	8800	0	1	0	0	1
3405	82	172	27.7177	3	KPDG21	03	DI714	7	0	0	0	0	0	0	0	0	7	1	2	0	0	#NULL!	4	0	7	4	0	2445	0	6.69863	1	6	2	1	27.7177	1	66	1	2008	7.9	88	4000	1	0	0	0	0
3404	43	161	16.5889	3	KPDG10	03		5	0	0	0	1	0	0	0	0	6	1	1	1	1	#NULL!	3	1	5	4	0	1647	0	4.51233	1	6	2	0	16.5889	2	63	2	2008	8.5	81	2900	0	0	0	1	0
3403	79	174	26.0933	2	KPDG10	03	DI714	8	0	0	0	0	0	0	0	0	17	1	1	9	1	#NULL!	4	0	7	4	0	2430	0	6.65753	1	6	3	0	26.0933	1	72	1	2008	8.7	94	5300	0	0	0	0	1
3402	90	170	31.1419	2	KPDG24	03	DI714	3	0	0	0	0	0	0	0	0	6	1	2	3	1	#NULL!	2	0	7	4	0	2397	0	6.56712	1	6	3	0	31.1419	2	76	1	2008	8.2	86	1300	0	1	0	0	1
3401	99	180	30.5556	3	KPDG23	03	DI714	7	0	0	0	1	0	0	0	0	10	1	2	3	1	#NULL!	4	0	7	4	0	2393	0	6.55616	1	6	2	0	30.5556	1	69	1	2008	8.6	90	3600	0	1	0	0	0
3400	91	175	29.7143	1	KPDG21	03		6	0	0	0	0	0	0	0	0	6	1	2	0	0	#NULL!	4	0	7	4	0	2383	0	6.52877	1	6	2	1	29.7143	1	69	2	2008	7.3	59	4070	0	1	0	0	1
3399	80	170	27.6817	2	KPDG10	03		1	0	0	0	0	0	0	0	0	8	1	1	7	1	#NULL!	1	1	5	4	0	1854	0	5.07945	1	6	3	0	27.6817	1	77	1	2008	8.3	90	850	0	0	0	0	0
3398	57	165	20.9366	3	KPDG10	03	DI714	4	0	0	0	0	0	0	0	0	10	1	1	6	1	#NULL!	3	0	7	4	0	2375	0	6.50685	1	6	3	0	20.9366	2	70	2	2008	8.3	70	3000	0	1	1	0	1
3397	114	200	28.5	2	KPDG10	03		7	0	0	0	0	0	0	0	0	7	1	1	0	0	#NULL!	4	1	1	4	0	321	0	0.879452	1	6	2	1	28.5	1	65	2	2008	7.6	54	2800	0	0	0	0	0
3396	80	161	30.863	2	KPDG10	03	DI714	6	0	0	0	0	0	0	0	0	6	1	1	0	0	#NULL!	4	1	1	4	0	424	0	1.16164	1	6	4	1	30.863	2	81	2	2008	6.3	155	2800	0	1	0	0	0
3395	76	180	23.4568	3	KPDG10	03	DI714	6	0	0	0	0	0	0	0	0	6	1	1	0	0	#NULL!	4	1	1	4	0	381	0	1.04384	1	6	2	1	23.4568	1	68	2	2008	6.6	86	1400	0	0	1	0	0
3394	72	172	24.3375	3	KPDG10	03		6	0	0	0	0	0	0	0	0	6	1	1	0	0	#NULL!	4	1	0	4	0	147	0	0.40274	1	6	2	1	24.3375	1	66	2	2008	6.1	93	1200	0	0	1	0	1
3393	75	185	21.9138	3	KPDG21	03	DI714	2	0	0	0	0	1	0	0	0	10	1	2	8	1	#NULL!	2	1	0	4	0	31	0	0.0849315	1	6	3	1	21.9138	1	72	0	2008	8.1	98	1800	0	1	0	0	0
3392	#NULL!	#NULL!	#NULL!	2	KPDG10	03	DI714	2	0	0	0	1	0	0	0	0	8	1	1	6	1	#NULL!	2	1	2	4	0	841	0	2.30411	1	6	3	0	25.93	1	74	2	2008	8.7	159	1008	0	1	0	0	0
3391	85	170	29.4118	2	KPDG10	03	DI714	7	0	0	0	0	0	0	0	0	7	1	1	0	0	#NULL!	4	0	6	4	0	2347	0	6.43014	1	6	4	1	29.4118	1	85	0	2008	7.4	80	2800	0	0	0	0	1
3390	57	164	21.1927	2	KPDG21	03		2	0	1	0	0	0	1	0	0	19	1	2	17	1	#NULL!	2	1	0	4	0	56	0	0.153425	1	6	3	1	21.1927	2	71	0	2008	7.2	221	1800	0	1	0	0	0
3389	53	165	19.4674	3	KPDG10	03	DI714	6	0	0	0	0	0	0	0	0	9	1	1	3	1	#NULL!	4	0	6	4	0	2334	0	6.39452	1	6	3	0	19.4674	2	78	2	2008	8	130	3400	0	0	1	0	1
3388	70	170	24.2215	3	KPDG10	03	DI714	4	0	0	0	0	0	0	0	0	6	1	1	2	1	#NULL!	3	1	4	4	0	1389	0	3.80548	1	6	3	0	24.2215	1	73	2	2008	9.4	121	2400	0	1	0	0	1
3387	84	#NULL!	#NULL!	2	KPDG10	03		9	0	0	0	1	0	0	0	0	9	1	1	0	0	#NULL!	4	0	6	4	0	2326	0	6.3726	1	6	3	0	25.93	1	78	0	2008	9.3	89	6500	0	1	0	1	0
3386	90	176	29.0548	2	KPDG24	03	DI714	6	0	0	0	0	0	0	0	0	7	1	2	1	1	#NULL!	4	0	6	4	0	2326	0	6.3726	1	6	2	0	29.0548	1	63	2	2008	8.8	94	2800	0	1	0	0	1
3385	65	183	19.4094	3	KPDG10	03		6	0	0	0	1	0	0	0	0	16	1	1	10	1	#NULL!	4	1	3	4	0	1073	0	2.93973	1	6	2	0	19.4094	1	62	2	2008	8.4	60	3300	0	1	1	0	1
3384	#NULL!	#NULL!	#NULL!	2	KPDG24	03	DI714	2	0	0	0	0	0	0	0	0	6	1	2	4	1	#NULL!	2	1	5	4	0	1903	0	5.2137	1	6	1	0	25.93	1	57	#NULL!	2008	#NULL!	#NULL!	2000	0	1	0	0	1
3383	79	179	24.6559	2	KPDG10	03	DI714	14	0	0	0	0	0	0	0	0	14	1	1	0	0	#NULL!	4	1	6	4	0	2255	0	6.17808	1	6	1	0	24.6559	1	56	2	2008	9.3	67	8800	0	0	0	0	0
3382	80	172	27.0416	3	KPDG10	03		4	0	0	0	0	1	0	0	0	8	1	1	4	1	#NULL!	3	0	6	4	0	2302	0	6.30685	1	6	3	1	27.0416	1	72	1	2008	7.7	105	2000	0	1	0	0	0
3381	68	159	26.8977	2	KPDG24	03	DI714	4	0	0	0	0	0	0	0	0	9	1	2	5	1	#NULL!	3	0	6	4	0	2298	0	6.29589	1	6	3	0	26.8977	2	74	1	2008	8.2	89	2600	1	1	0	0	0
3380	79	180	24.3827	2	KPDG10	03	DI714	#NULL!	0	0	0	0	0	0	0	0	10	1	1	#NULL!	0	#NULL!	#NULL!	0	6	4	0	2297	0	6.29315	1	6	3	0	24.3827	1	71	0	2008	9.6	9	6800	0	1	0	0	0
3379	80	192	21.7014	3	KPDG10	03	DI714	6	0	0	0	1	0	0	0	0	9	1	1	3	1	#NULL!	4	1	4	4	0	1333	0	3.65205	1	6	2	1	21.7014	1	66	1	2008	6.8	84	2500	0	1	1	0	1
3378	55	155	22.8928	2	KPDG21	03		5	0	0	0	0	0	0	0	0	6	1	2	1	1	#NULL!	3	0	6	4	0	2290	0	6.27397	1	6	3	1	22.8928	2	77	1	2008	7.1	72	3500	0	1	0	0	0
3377	76	176	24.5351	2	KPDG21	03	DI714	6	0	0	0	0	0	0	0	0	6	1	2	0	0	#NULL!	4	0	6	4	0	2263	0	6.2	1	6	1	0	24.5351	1	53	2	2009	8.6	136	3000	0	1	0	0	#NULL!
3376	92	177	29.3658	3	KPDG24	03		4	0	0	0	0	0	0	0	0	6	1	2	2	1	#NULL!	3	1	2	4	0	866	0	2.3726	1	6	2	0	29.3658	1	64	2	2009	8.8	121	3580	1	0	0	0	0
3375	83	185	24.2513	2	KPDG10	03	DI714	#NULL!	0	0	0	0	0	0	0	0	6	1	1	#NULL!	0	#NULL!	#NULL!	0	6	4	0	2256	0	6.18082	1	6	2	1	24.2513	1	69	1	2009	6.2	78	4545	0	1	0	1	1
3374	74	179	23.0954	1	KPDG24	03	DI714	7	0	0	0	0	0	0	0	0	7	1	2	0	0	#NULL!	4	0	6	4	0	2247	0	6.15616	1	6	3	0	23.0954	1	75	2	2009	9.1	91	4000	0	0	0	0	0
3373	82	177	26.1738	3	KPDG10	03		3	0	0	0	0	0	0	0	0	8	1	1	5	1	#NULL!	2	0	6	4	0	2246	0	6.15342	1	6	3	0	26.1738	1	70	0	2009	8.8	587	3000	0	1	0	1	1
3372	95	180	29.321	2	KPDG21	03	DI712	6	0	0	0	0	0	0	0	0	6	1	2	0	0	#NULL!	4	1	3	4	0	980	0	2.68493	1	6	3	0	29.321	1	74	2	2009	8.4	60	4300	0	1	0	0	1
3371	75	#NULL!	#NULL!	2	KPDG10	03		83	0	0	0	0	0	0	0	0	83	1	1	0	0	#NULL!	4	1	0	4	0	120	0	0.328767	1	6	4	1	25.93	1	82	1	2009	6.5	80	40000	0	1	0	0	1
3370	90	180	27.7778	2	KPDG10	03	DI714	4	0	0	0	0	0	0	0	0	6	1	1	2	1	#NULL!	3	0	6	4	0	2234	0	6.12055	1	6	3	0	27.7778	1	78	0	2009	9.2	163	4400	0	1	0	0	0
3369	82	170	28.3737	2	KPDG21	03		6	0	0	0	0	0	0	0	0	6	1	2	0	0	#NULL!	4	0	6	4	0	2225	0	6.09589	1	6	2	1	28.3737	1	65	1	2009	8.1	80	5150	1	1	0	0	0
3368	71	164	26.398	2	KPDG10	03		7	0	0	0	0	0	0	0	0	7	1	1	0	0	#NULL!	4	0	6	4	0	2221	0	6.08493	1	6	3	1	26.398	2	72	2	2009	6.7	54	2000	0	0	1	0	1
3367	76	182	22.9441	1	KPDG10	03	DI714	6	0	0	0	0	0	0	0	0	6	1	1	0	0	#NULL!	4	1	1	4	0	309	0	0.846575	1	6	4	0	22.9441	1	80	0	2009	8.4	112	3700	1	0	0	1	0
3366	78	174	25.763	3	KPDG10	03		5	0	0	0	0	0	0	0	0	8	1	1	3	1	#NULL!	3	0	6	4	0	2204	0	6.03836	1	6	3	1	25.763	1	79	1	2009	8.1	126	2000	0	0	0	0	1
3365	100	182	30.1896	2	KPDG10	03	DI714	18	0	0	0	0	0	0	0	0	18	1	1	0	0	#NULL!	4	1	6	4	0	2046	0	5.60548	1	6	3	1	30.1896	1	79	0	2009	8.1	82	8300	1	1	1	0	#NULL!
3364	55	153	23.4952	2	KPDG24	03	DI714	3	0	0	0	0	0	1	0	0	8	1	2	5	1	#NULL!	2	0	6	4	0	2180	0	5.9726	1	6	3	0	23.4952	2	70	2	2009	8.4	55	3200	0	1	0	0	1
3363	117	181	35.7132	2	KPDG10	03		6	1	0	0	0	1	0	0	0	28	1	1	22	1	#NULL!	4	1	1	4	0	463	0	1.26849	1	6	2	1	35.7132	1	62	1	2009	7.9	137	4300	0	1	0	0	0
3362	62	167	22.231	2	KPDG10	03	DI714	4	0	0	0	0	0	0	0	0	8	1	1	4	1	#NULL!	3	0	6	4	0	2165	0	5.93151	1	6	2	0	22.231	2	64	2	2009	9.2	75	2700	0	0	0	1	1
3361	90	175	29.3878	3	KPDG22	03		10	0	0	0	0	0	0	0	0	10	1	2	0	0	#NULL!	4	0	6	4	0	2159	0	5.91507	1	6	4	0	29.3878	1	86	0	2009	9.6	91	6500	1	1	0	0	0
3360	89	169	31.1614	2	KPDG24	03	DI714	0	0	1	0	0	1	0	0	0	17	1	2	17	1	#NULL!	0	0	6	4	0	2159	0	5.91507	1	6	4	1	31.1614	1	82	1	2009	7.6	77	900	1	1	1	0	0
3359	61	174	20.148	2	KPDG10	03		13	0	0	0	0	0	0	0	0	17	1	1	4	1	#NULL!	4	0	6	4	0	2158	0	5.91233	1	6	3	1	20.148	1	74	2	2009	7.3	109	7000	0	1	0	0	0
3358	74	150	32.8889	2	KPDG21	03	DI714	2	0	0	0	0	0	1	0	0	18	1	2	16	1	#NULL!	2	1	5	4	0	1832	0	5.01918	1	6	3	0	32.8889	2	76	2	2009	9.2	114	1600	0	1	0	0	1
3357	92	181	28.0822	2	KPDG10	03	DI714	0	0	0	0	1	0	0	0	0	6	1	1	6	1	#NULL!	0	0	6	4	0	2110	0	5.78082	1	6	3	0	28.0822	1	70	1	2009	9.4	88	1000	0	0	0	0	0
3356	45	159	17.7999	2	KPDG24	03	DI714	6	0	0	0	0	0	0	0	0	14	1	2	8	1	#NULL!	4	1	2	4	0	772	0	2.11507	1	6	2	0	17.7999	2	69	2	2009	9.6	50	3200	0	0	0	0	0
3355	#NULL!	#NULL!	#NULL!	3	KPDG21	03		17	0	0	0	0	0	0	0	0	50	1	2	33	1	#NULL!	4	1	0	4	0	2	1	0.00547945	1	6	4	0	25.93	1	86	1	2009	8.4	93	8000	0	1	1	0	1
3354	93	178	29.3524	2	KPDG10	03	DI714	11	0	0	0	0	0	0	0	0	11	1	1	0	0	#NULL!	4	0	6	4	0	2103	0	5.76164	1	6	3	1	29.3524	1	79	1	2009	7.2	133	7000	1	1	0	0	0
3353	82	177	26.1738	1	KPDG24	03	DI714	2	0	0	0	0	1	0	0	0	15	1	2	13	1	#NULL!	2	0	6	4	0	2096	0	5.74247	1	6	3	0	26.1738	1	70	2	2009	10.6	108	2000	0	1	0	0	0
3352	78	181	23.8088	3	KPDG22	03	DI714	8	0	0	0	0	0	0	0	0	8	1	2	0	0	#NULL!	4	0	6	4	0	2093	0	5.73425	1	6	3	0	23.8088	1	78	2	2009	8.5	125	4500	0	1	1	0	1
3351	82	170	28.3737	1	KPDG23	03	DI714	5	0	1	0	0	1	0	0	0	76	1	2	71	1	#NULL!	3	1	0	4	0	79	0	0.216438	1	6	3	0	28.3737	1	75	2	2009	8.9	#NULL!	4800	0	1	0	0	0
3350	93	173	31.0735	3	KPDG22	03	DI714	7	0	1	0	0	0	0	0	0	7	1	2	0	0	#NULL!	4	0	6	4	0	2075	0	5.68493	1	6	2	0	31.0735	1	68	2	2009	9	76	4875	0	0	0	0	0
3349	80	180	24.6914	2	KPDG21	03		2	0	0	0	0	0	0	0	0	7	1	2	5	1	#NULL!	2	0	6	4	0	2071	0	5.67397	1	6	3	1	24.6914	1	71	0	2009	7.6	66	1000	0	0	0	0	0
3348	86	182	25.963	2	KPDG21	03	DI714	8	0	0	0	0	0	0	0	0	9	1	2	1	1	#NULL!	4	0	6	4	0	2061	0	5.64658	1	6	1	0	25.963	1	53	2	2009	10.1	81	4400	0	1	0	0	1
3347	#NULL!	#NULL!	#NULL!	3	KPDG10	03	DI714	10	0	0	0	0	0	0	0	0	10	1	1	0	0	#NULL!	4	0	6	4	0	2053	0	5.62466	1	6	3	1	25.93	1	75	2	2009	8.1	135	4000	0	0	0	0	0
3346	80	176	25.8264	3	KPDG24	03	DI714	6	0	0	0	0	0	0	0	0	6	1	2	0	0	#NULL!	4	0	6	4	0	2052	0	5.62192	1	6	3	0	25.8264	1	71	1	2009	8.7	77	2400	0	1	0	0	0
3345	115	178	36.2959	2	KPDG10	03		2	0	0	0	0	0	0	0	0	6	1	1	4	1	#NULL!	2	0	6	4	0	2051	0	5.61918	1	6	2	1	36.2959	1	67	1	2009	7.5	76	1600	1	1	0	0	0
3344	65	163	24.4646	2	KPDG10	03	DI714	6	0	0	0	0	1	0	0	0	10	1	1	4	1	#NULL!	4	1	4	4	0	1463	0	4.00822	1	6	3	0	24.4646	2	78	0	2009	9.1	76	4800	0	1	0	0	0
3343	70	166	25.4028	2	KPDG21	03	DI714	6	0	1	0	1	1	0	0	0	16	1	2	10	1	#NULL!	4	1	5	4	0	1830	0	5.0137	1	6	3	1	25.4028	1	72	2	2009	7.4	148	2500	1	1	1	0	1
3342	63	170	21.7993	1	KPDG21	03		6	0	0	0	0	0	0	0	0	12	1	2	6	1	#NULL!	4	0	6	4	0	2038	0	5.58356	1	6	3	1	21.7993	1	74	2	2009	8.1	77	4900	0	0	0	0	0
3341	44	164	16.3593	1	KPDG10	03		6	0	0	0	0	0	0	0	0	6	1	1	0	0	#NULL!	4	1	4	4	0	1559	0	4.27123	1	6	4	0	16.3593	2	80	1	2009	9.4	114	1700	0	0	0	0	0
3340	92	173	30.7394	2	KPDG10	03		8	0	0	0	0	0	0	0	0	8	1	1	0	0	#NULL!	4	1	4	4	0	1630	0	4.46575	1	6	3	0	30.7394	1	78	1	2009	9.1	110	4500	0	1	0	0	0
3339	89	169	31.1614	3	KPDG24	03	DI714	5	0	1	0	0	0	0	0	0	11	1	2	6	1	#NULL!	3	1	0	4	0	47	0	0.128767	1	6	3	0	31.1614	2	73	2	2009	8.2	50	4000	0	1	0	0	1
3338	104	170	35.9862	2	KPDG10	03	DI714	9	0	0	0	0	0	0	0	0	9	1	1	0	0	#NULL!	4	0	6	4	0	2026	0	5.55068	1	6	3	1	35.9862	1	70	2	2009	6	76	5000	0	1	0	0	0
3337	62	167	22.231	2	KPDG21	03		9	0	0	0	0	0	0	0	0	9	1	2	0	0	#NULL!	4	1	3	4	0	1196	0	3.27671	1	6	3	1	22.231	1	74	2	2009	8	75	3000	1	1	1	0	0
3336	115	180	35.4938	3	KPDG22	03	DI714	4	0	0	0	0	0	1	0	0	14	1	2	10	1	#NULL!	3	1	4	4	0	1510	0	4.13699	1	6	2	0	35.4938	1	62	2	2009	9	60	3000	0	1	0	1	0
3335	59	170	20.4152	2	KPDG21	03		6	0	0	0	0	0	0	0	0	7	1	2	1	1	#NULL!	4	1	2	4	0	681	0	1.86575	1	6	2	1	20.4152	1	68	2	2009	8	59	2700	0	0	0	0	0
3334	92	180	28.3951	2	KPDG21	03	DI714	8	0	0	0	0	0	0	0	0	12	1	2	4	1	#NULL!	4	0	6	4	0	2011	0	5.50959	1	6	2	0	28.3951	1	60	1	2009	9.6	81	4500	0	1	0	0	0
3333	87	193	23.3563	2	KPDG10	03	DI714	8	0	0	0	0	0	0	0	0	8	1	1	0	0	#NULL!	4	0	5	4	0	1991	0	5.45479	1	6	3	1	23.3563	1	76	0	2009	6.2	140	3500	0	1	0	0	1
3332	68	167	24.3824	2	KPDG22	03	DI714	5	0	0	0	0	0	0	0	0	6	1	2	1	1	#NULL!	3	1	5	4	0	1711	0	4.68767	1	6	3	1	24.3824	1	79	1	2009	6.1	69	3200	0	0	0	0	0
3331	115	172	38.8724	2	KPDG22	03		7	0	0	0	0	0	0	0	0	7	1	2	0	0	#NULL!	4	0	5	4	0	1989	0	5.44932	1	6	3	1	38.8724	1	77	1	2009	7.7	127	4460	1	1	0	0	0
3330	65	170	22.4913	1	KPDG21	03		2	0	1	0	0	0	0	0	0	6	1	2	4	1	#NULL!	2	0	5	4	0	1988	0	5.44658	1	6	3	0	22.4913	2	70	2	2009	8	75	1700	0	0	0	0	0
3329	99	192	26.8555	3	KPDG24	03	DI714	14	0	0	0	0	0	1	0	0	18	1	2	4	1	#NULL!	4	1	1	4	0	300	0	0.821918	1	6	3	1	26.8555	1	77	2	2009	7.8	96	7000	0	0	0	0	0
3328	80	175	26.1224	3	KPDG10	03		9	0	0	0	1	1	0	0	0	9	1	1	0	0	#NULL!	4	0	5	4	0	1975	0	5.41096	1	6	3	0	26.1224	1	77	1	2009	9.7	73	4500	0	1	1	0	1
3327	90	176	29.0548	3	KPDG24	03	DI714	5	1	0	0	0	0	0	0	0	9	1	2	4	1	#NULL!	3	0	5	4	0	1969	0	5.39452	1	6	3	0	29.0548	1	79	2	2009	9	116	2800	0	1	0	0	1
3326	94	178	29.668	2	KPDG10	03	DI714	8	0	0	0	0	0	0	0	0	9	1	1	1	1	#NULL!	4	1	5	4	0	1680	0	4.60274	1	6	3	0	29.668	1	75	0	2009	9	75	5500	0	0	0	0	1
3325	71	176	22.921	2	KPDG21	03	DI714	11	0	0	0	0	0	0	0	0	11	1	2	0	0	#NULL!	4	1	4	4	0	1561	0	4.27671	1	6	4	1	22.921	1	85	0	2009	5.9	136	6500	0	0	0	0	1
3324	67	166	24.3141	3	KPDG10	03	DI714	6	0	0	0	0	0	0	0	0	6	1	1	0	0	#NULL!	4	0	5	4	0	1955	0	5.35616	1	6	3	1	24.3141	1	71	1	2009	7.4	137	2500	0	1	0	0	0
3323	112	187	32.0284	2	KPDG20	03	DI714	8	0	0	0	0	0	0	0	0	8	1	2	0	0	#NULL!	4	0	5	4	0	1948	0	5.33699	1	6	2	0	32.0284	1	60	1	2009	9.5	74	4500	0	0	0	1	0
3322	79	181	24.114	2	KPDG10	03		6	0	0	0	0	0	0	0	0	6	1	1	0	0	#NULL!	4	1	4	4	0	1508	0	4.13151	1	6	2	0	24.114	1	66	1	2009	#NULL!	#NULL!	3800	1	1	0	0	0
3321	93	178	29.3524	3	KPDG21	03		6	0	0	0	0	0	0	0	0	6	1	2	0	0	#NULL!	4	0	5	4	0	1940	0	5.31507	1	6	2	0	29.3524	1	67	1	2009	9.4	69	2500	0	1	0	0	0
3320	65	168	23.03	2	KPDG21	03		7	0	0	0	0	0	0	0	0	8	1	2	1	1	#NULL!	4	0	5	4	0	1934	0	5.29863	1	6	3	0	23.03	2	74	1	2009	7.7	82	3600	0	1	0	0	0
3319	105	180	32.4074	3	KPDG10	03	DI714	8	0	0	0	0	0	0	0	0	8	1	1	0	0	#NULL!	4	0	5	4	0	1927	0	5.27945	1	6	2	0	32.4074	1	67	1	2009	9	105	1200	0	1	0	1	1
3318	85	164	31.6032	2	KPDG21	03	DI714	5	0	0	0	1	1	1	0	0	10	1	2	5	1	#NULL!	3	1	0	4	0	23	1	0.0630137	1	6	4	0	31.6032	1	84	0	2009	10.3	96	3800	1	1	0	0	1
3317	93	175	30.3673	3	KPDG24	03		7	0	0	0	0	0	0	0	0	7	1	2	0	0	#NULL!	4	0	5	4	0	1919	0	5.25753	1	6	3	0	30.3673	1	70	0	2009	8.6	70	1500	0	1	0	0	1
3316	84	178	26.5118	2	KPDG24	03	DI714	4	0	0	0	0	0	0	0	0	7	1	2	3	1	#NULL!	3	0	5	4	0	1892	0	5.18356	1	6	3	0	26.5118	1	70	2	2010	9.1	101	2500	0	1	0	0	1
3315	70	168	24.8016	2	KPDG10	03	DI714	10	0	0	0	0	0	0	0	0	14	1	1	4	1	#NULL!	4	1	0	4	0	46	0	0.126027	1	6	3	0	24.8016	2	73	2	2010	7.8	67	7100	1	1	0	0	1
3314	91	176	29.3776	2	KPDG10	03	DI714	14	0	0	0	0	0	0	0	0	14	1	1	0	0	#NULL!	4	0	5	4	0	1884	0	5.16164	1	6	3	0	29.3776	1	73	1	2010	8.6	81	9000	0	1	0	1	1
3313	84	180	25.9259	2	KPDG10	03		10	0	0	0	0	0	0	0	0	10	1	1	0	0	#NULL!	4	0	5	4	0	1884	0	5.16164	1	6	3	0	25.9259	1	72	1	2010	9.8	94	2200	0	1	1	0	0
3312	82	180	25.3086	2	KPDG10	03	DI714	4	0	0	0	0	0	0	0	0	10	1	1	6	1	#NULL!	3	1	4	4	0	1525	0	4.17808	1	6	3	0	25.3086	1	75	2	2010	8.4	109	3200	0	1	0	0	0
3311	76	183	22.694	3	KPDG24	03		8	0	0	0	0	0	1	0	0	8	1	2	0	0	#NULL!	4	0	5	4	0	1856	0	5.08493	1	6	2	1	22.694	1	64	2	2010	6.6	277	5570	0	1	0	0	1
3310	76	180	23.4568	3	KPDG10	03	DI714	6	0	0	0	0	0	0	0	0	6	1	1	0	0	#NULL!	4	0	5	4	0	1850	0	5.06849	1	6	3	1	23.4568	1	75	1	2010	8.1	76	3000	0	1	0	0	0
3309	95	172	32.112	3	KPDG10	03	DI714	6	0	0	0	0	0	0	0	0	6	1	1	0	0	#NULL!	4	0	5	4	0	1850	0	5.06849	1	6	2	0	32.112	1	65	2	2010	8.9	9	2000	0	1	0	0	1
3308	89	172	30.0838	3	KPDG22	03	DI714	8	0	0	0	0	0	0	0	0	8	1	2	0	0	#NULL!	4	0	5	4	0	1844	0	5.05205	1	6	2	0	30.0838	1	67	1	2010	8.5	127	4000	1	1	0	0	0
3307	85	185	24.8356	1	KPDG10	03	DI714	6	0	0	0	0	0	0	0	0	9	1	1	3	1	#NULL!	4	1	3	4	0	1182	0	3.23836	1	6	2	0	24.8356	1	62	1	2010	8.7	110	3100	0	1	0	0	0
3306	71	156	29.1749	2	KPDG10	03	DI714	5	0	0	0	1	0	0	0	0	7	1	1	2	1	#NULL!	3	0	5	4	0	1841	0	5.04384	1	6	3	0	29.1749	2	75	0	2010	8.6	106	2650	0	1	1	0	0
3305	75	165	27.5482	2	KPDG10	03	DI714	6	0	0	0	0	0	0	0	0	6	1	1	0	0	#NULL!	4	1	1	4	0	481	0	1.31781	1	6	2	0	27.5482	1	65	2	2010	9.5	70	3000	0	1	1	1	0
3304	#NULL!	#NULL!	#NULL!	3	KPDG10	03		6	0	0	0	0	0	0	0	0	6	1	1	0	0	#NULL!	4	0	5	4	0	1830	0	5.0137	1	6	3	0	25.93	1	78	1	2010	#NULL!	125	3000	0	0	1	0	#NULL!
3303	81	172	27.3797	2	KPDG10	03		6	0	0	0	0	0	0	0	0	6	1	1	0	0	#NULL!	4	1	4	4	0	1454	0	3.98356	1	6	3	0	27.3797	2	74	2	2010	8.8	57	3800	0	1	0	0	0
3302	#NULL!	#NULL!	#NULL!	3	KPDG10	03		20	0	0	0	0	1	0	0	0	20	1	1	0	0	#NULL!	4	0	5	4	0	1806	0	4.94795	1	6	3	0	25.93	1	76	0	2010	9.5	108	14000	1	0	0	0	1
3301	74	171	25.3069	2	KPDG10	03	DI714	7	0	0	0	0	0	0	0	0	8	1	1	1	1	#NULL!	4	0	5	4	0	1806	0	4.94795	1	6	3	0	25.3069	1	72	0	2010	9.9	68	2800	0	0	0	0	0
3300	83	185	24.2513	1	KPDG21	03	DI714	6	0	0	0	0	0	0	0	0	6	1	2	0	0	#NULL!	4	0	5	4	0	1801	0	4.93425	1	6	3	0	24.2513	1	70	1	2010	8.6	83	2100	0	1	1	0	1
3299	60	165	22.0386	2	KPDG21	03	DY714	8		#NULL!	0	1	0	0	0	0	8	1	2	0	0	#NULL!	4	1	0	4	0	12	1	0.0328767	1	6	4	0	22.0386	2	88	1	2010	8	85	5400	0	1	0	0	1
3298	100	185	29.2184	2	KPDG10	03		4	0	1	0	0	0	0	0	1	6	1	1	2	1	#NULL!	3	1	0	4	0	3	1	0.00821918	1	6	3	0	29.2184	1	76	1	2010	8.5	77	2000	1	0	0	0	1
3297	111	178	35.0335	3	KPDG10	03		11	0	0	0	0	0	0	0	0	11	1	1	0	0	#NULL!	4	0	5	4	0	1767	0	4.8411	1	6	2	0	35.0335	1	68	1	2010	9.4	82	2200	0	1	0	0	0
3296	77	187	22.0195	1	KPDG21	03	DI714	2	0	0	0	0	0	0	0	0	7	1	2	5	1	#NULL!	2	0	5	4	0	1764	0	4.83288	1	6	3	1	22.0195	1	70	2	2010	7.8	71	1900	0	0	0	0	0
3295	92	169	32.2118	1	KPDG10	03		6	0	0	0	0	0	0	0	0	6	1	1	0	0	#NULL!	4	0	5	4	0	1759	0	4.81918	1	6	2	0	32.2118	1	63	2	2010	8.6	89	3500	0	1	0	1	1
3294	97	175	31.6735	2	KPDG24	03	DI714	6	0	0	0	0	0	0	0	0	6	1	2	0	0	#NULL!	4	0	5	4	0	1742	0	4.7726	1	6	3	0	31.6735	1	76	2	2010	10.6	77	2000	0	1	0	0	0
3293	110	187	31.4564	3	KPDG10	03	DI714	7	0	0	0	0	0	0	0	0	9	1	1	2	1	#NULL!	4	0	5	4	0	1730	0	4.73973	1	6	2	0	31.4564	1	61	2	2010	10.5	62	5000	0	1	0	0	0
3292	85	180	26.2346	3	KPDG24	03		6	0	0	0	0	0	0	0	0	6	1	2	0	0	#NULL!	4	1	0	4	0	64	0	0.175342	1	6	3	0	26.2346	1	73	0	2010	8.9	89	4500	0	1	0	0	0
3291	80	176	25.8264	3	KPDG22	03		14	0	0	0	0	0	0	0	0	17	1	2	3	1	#NULL!	4	1	4	4	0	1348	0	3.69315	1	6	3	0	25.8264	1	74	1	2010	9.3	98	8330	0	1	0	0	0
3290	83	167	29.7608	3	KPDG24	03		6	0	0	0	0	0	0	0	0	6	1	2	0	0	#NULL!	4	0	5	4	0	1718	0	4.70685	1	6	3	1	29.7608	1	72	1	2010	7.9	68	5270	1	1	0	0	1
3289	71	162	27.0538	3	KPDG21	03	DI714	12	0	0	0	0	0	0	0	0	14	1	2	2	1	#NULL!	4	0	5	4	0	1702	0	4.66301	1	6	3	1	27.0538	2	73	0	2010	6	98	6500	1	1	0	0	0
3288	127	179	39.6367	3	KPDG21	03	DI714	6	0	0	0	0	0	0	0	0	6	1	2	0	0	#NULL!	4	0	5	4	0	1694	0	4.6411	1	6	3	0	39.6367	1	76	1	2010	8.8	61	3500	0	1	0	0	1
3287	56	156	23.0112	3	KPDG10	03		6	0	0	0	0	0	0	0	0	7	1	1	1	1	#NULL!	4	0	5	4	0	1682	0	4.60822	1	6	3	0	23.0112	2	73	2	2010	8.1	77	3200	0	0	0	0	1
3286	80	182	24.1517	2	KPDG21	03		10	0	0	0	0	0	0	0	0	12	1	2	2	1	#NULL!	4	0	5	4	0	1668	0	4.56986	1	6	2	0	24.1517	1	67	2	2010	8.5	66	5500	0	0	0	0	0
3285	110	184	32.4905	1	KPDG21	03		6	0	0	0	0	0	0	0	0	6	1	2	0	0	#NULL!	4	0	5	4	0	1662	0	4.55342	1	6	3	1	32.4905	1	79	2	2010	7	77	6000	0	1	0	0	0
3284	74	178	23.3556	2	KPDG10	03		2	0	0	0	0	0	1	0	0	11	1	1	9	1	#NULL!	2	0	5	4	0	1659	0	4.54521	1	6	2	0	23.3556	1	69	1	2010	8.6	84	1600	0	0	0	0	1
3283	78	170	26.9896	2	KPDG24	03	DI739A	0	1	0	0	0	0	0	0	0	8	1	2	8	1	#NULL!	0	0	5	4	0	1648	0	4.51507	1	6	2	0	26.9896	2	69	2	2010	8.4	69	900	0	1	0	0	0
3282	71	158	28.441	3	KPDG10	03	DI714	4	0	0	0	0	0	0	0	0	10	1	1	6	1	#NULL!	3	0	5	4	0	1647	0	4.51233	1	6	3	1	28.441	2	79	1	2010	7.2	98	2100	0	1	0	1	1
3281	73	175	23.8367	2	KPDG10	03	DI714	6	0	0	0	0	0	0	0	0	6	1	1	0	0	#NULL!	4	0	4	4	0	1641	0	4.49589	1	6	4	0	23.8367	1	80	1	2010	8.9	115	3000	0	1	0	1	0
3280	89	188	25.1811	2	KPDG10	03	DI714	4	1	0	0	1	0	0	0	0	10	1	1	6	1	#NULL!	3	0	4	4	0	1640	0	4.49315	1	6	3	0	25.1811	1	76	1	2010	8.7	112	1200	0	1	0	0	0
3279	83	173	27.7323	2	KPDG24	03	DI714	15	0	0	0	0	0	0	0	0	15	1	2	0	0	#NULL!	4	0	4	4	0	1638	0	4.48767	1	6	2	0	27.7323	1	64	1	2010	10.2	58	8000	0	1	1	0	0
3278	88	171	30.0947	2	KPDG10	03		6	0	0	0	0	0	1	0	0	6	1	1	0	0	#NULL!	4	1	4	4	0	1521	0	4.16712	1	6	4	0	30.0947	1	80	1	2010	9.5	83	4400	0	1	0	0	0
3277	98	168	34.7222	2	KPDG10	03	DI714	6	0	1	0	1	0	0	0	0	6	1	1	0	0	#NULL!	4	0	4	4	0	1627	0	4.45753	1	6	3	1	34.7222	1	76	0	2010	8	74	2700	0	1	0	0	0
3276	50	152	21.6413	3	KPDG21	03		4	0	0	0	0	1	0	0	0	12	1	2	8	1	#NULL!	3	0	4	4	0	1626	0	4.45479	1	6	3	1	21.6413	2	78	1	2010	7.2	113	2300	0	1	0	0	1
3275	86	182	25.963	2	KPDG10	03	DI714	4	0	0	0	0	0	0	0	0	10	1	1	6	1	#NULL!	3	1	3	4	0	1201	0	3.29041	1	6	3	0	25.963	1	73	2	2010	8.9	89	3100	0	0	0	0	0
3274	91	#NULL!	#NULL!	2	KPDG10	03		16	0	0	0	0	0	0	0	0	18	1	1	2	1	#NULL!	4	0	4	4	0	1619	0	4.43562	1	6	2	0	25.93	1	66	1	2010	10	84	7850	0	1	0	0	0
3273	76	179	23.7196	2	KPDG21	03	DI714	8	0	0	0	0	0	0	0	0	8	1	2	0	0	#NULL!	4	0	4	4	0	1619	0	4.43562	1	6	3	0	23.7196	1	75	1	2010	9.3	108	3800	0	1	0	0	1
3272	112	182	33.8123	2	KPDG21	03		6	0	0	0	1	0	1	0	0	10	1	2	4	1	#NULL!	4	0	4	4	0	1617	0	4.43014	1	6	2	1	33.8123	1	69	1	2010	7.8	99	3500	0	1	1	0	1
3271	69	160	26.9531	2	KPDG21	03	DI714	9	0	0	0	0	1	0	0	0	9	1	2	0	0	#NULL!	4	0	4	4	0	1584	0	4.33973	1	6	3	1	26.9531	2	71	2	2010	7.2	88	2750	0	1	0	0	0
3270	110	180	33.9506	3	KPDG22	03		7	0	0	0	0	0	0	0	0	7	1	2	0	0	#NULL!	4	0	4	4	0	1563	0	4.28219	1	6	2	1	33.9506	1	64	2	2010	7.4	70	4000	1	1	0	0	0
3269	71	170	24.5675	2	KPDG10	03		7	0	0	0	0	0	0	0	0	7	1	1	0	0	#NULL!	4	1	3	4	0	1066	0	2.92055	1	6	3	1	24.5675	1	79	1	2011	7.1	183	4200	1	1	0	0	1
3268	73	160	28.5156	2	KPDG24	03		2	0	0	0	1	0	0	0	0	6	1	2	4	1	#NULL!	2	1	3	4	0	943	0	2.58356	1	6	2	1	28.5156	1	68	1	2011	7.3	123	1500	0	1	0	0	1
3267	#NULL!	#NULL!	#NULL!	3	KPDG24	03		10	0	0	0	0	0	0	0	0	10	1	2	0	0	#NULL!	4	1	2	4	0	608	0	1.66575	1	6	3	0	25.93	2	70	1	2011	9.1	111	5800	0	1	0	0	0
3266	#NULL!	#NULL!	#NULL!	2	KPDG10	03	DI714	1	0	1	0	0	0	0	0	0	16	1	1	15	1	#NULL!	1	0	4	4	0	1508	0	4.13151	1	6	3	0	25.93	2	73	1	2011	8.5	68	1000	0	1	0	0	0
3265	117	180	36.1111	2	KPDG21	03		6	0	0	0	0	0	0	0	1	6	1	2	0	0	#NULL!	4	1	0	4	0	3	1	0.00821918	1	6	1	0	36.1111	1	50	0	2011	9.4	84	6200	0	1	0	0	0
3264	76	169	26.6097	3	KPDG10	03		12	0	0	0	0	0	0	0	0	12	1	1	0	0	#NULL!	4	0	4	4	0	1491	0	4.08493	1	6	3	1	26.6097	1	74	1	2011	7.9	84	7500	1	1	0	0	0
3263	103	178	32.5085	2	KPDG10	03		8	0	0	0	0	0	0	0	0	10	1	1	2	1	#NULL!	4	0	4	4	0	1463	0	4.00822	1	6	2	1	32.5085	1	68	1	2011	6.9	107	4000	0	1	0	0	0
3262	83	185	24.2513	3	KPDG10	03	DI714	8	0	0	0	0	1	0	0	0	8	1	1	0	0	#NULL!	4	0	4	4	0	1462	0	4.00548	1	6	2	0	24.2513	1	68	1	2011	9.8	92	4500	0	1	1	1	0
3261	80	182	24.1517	1	KPDG21	03		6	0	0	0	0	0	0	0	0	6	1	2	0	0	#NULL!	4	1	3	4	0	979	0	2.68219	1	6	2	1	24.1517	1	66	1	2011	7.1	105	4500	1	1	0	0	1
3260	103	180	31.7901	3	KPDG10	03		7	0	0	0	0	0	0	0	0	7	1	1	0	0	#NULL!	4	0	4	4	0	1458	0	3.99452	1	6	2	0	31.7901	1	67	1	2011	8.7	88	3800	0	1	1	1	0
3259	84	186	24.2803	1	KPDG10	03		7	0	0	0	0	0	0	0	0	7	1	1	0	0	#NULL!	4	1	0	4	0	5	1	0.0136986	1	6	2	0	24.2803	1	68	2	2011	9.2	71	1750	0	0	0	0	0
3258	73	180	22.5309	3	KPDG21	03		6	0	0	0	0	0	0	0	0	6	1	2	0	0	#NULL!	4	0	4	4	0	1451	0	3.97534	1	6	3	1	22.5309	1	71	0	2011	8.1	72	4500	0	1	1	0	1
3257	63	160	24.6094	3	KPDG10	03		2	1	1	0	0	0	0	0	0	13	1	1	11	1	#NULL!	2	0	4	4	0	1443	0	3.95342	1	6	3	0	24.6094	2	72	1	2011	8.6	66	2000	0	1	1	0	1
3256	92	182	27.7744	3	KPDG21	03	DI714	14	0	0	0	0	0	0	0	0	16	1	2	2	1	#NULL!	4	0	4	4	0	1442	0	3.95068	1	6	3	0	27.7744	1	72	0	2011	#NULL!	#NULL!	7200	1	1	0	1	0
3255	68	168	24.093	2	KPDG22	03		6	0	0	0	0	0	0	0	0	6	1	2	0	0	#NULL!	4	0	4	4	0	1437	0	3.93699	1	6	4	0	24.093	1	81	1	2011	8.5	99	4420	0	1	0	0	0
3254	109	181	33.2713	2	KPDG10	03		6	0	0	0	0	0	0	0	0	6	1	1	0	0	#NULL!	4	0	4	4	0	1430	0	3.91781	1	6	2	0	33.2713	1	64	1	2011	8.9	109	2740	0	1	0	0	0
3253	80	180	24.6914	2	KPDG10	03		10	0	0	0	0	0	0	0	0	10	1	1	0	0	#NULL!	4	0	4	4	0	1413	0	3.87123	1	6	3	1	24.6914	1	79	1	2011	6.7	85	1900	0	#NULL!	0	0	0
3252	#NULL!	#NULL!	#NULL!	3	KPDG22	03		8	0	0	0	0	0	0	0	0	8	1	2	0	0	#NULL!	4	0	4	4	0	1410	0	3.86301	1	6	3	0	25.93	1	79	1	2011	8.6	84	4500	0	0	0	0	1
3251	89	175	29.0612	3	KPDG24	03		4	0	0	0	0	0	1	0	0	6	1	2	2	1	#NULL!	3	1	0	4	0	5	1	0.0136986	1	6	2	1	29.0612	1	64	2	2011	7.1	68	5500	1	1	1	0	0
3250	93	183	27.7703	1	KPDG21	03		6	0	0	0	0	0	0	0	0	6	1	2	0	0	#NULL!	4	0	4	4	0	1403	0	3.84384	1	6	2	1	27.7703	1	61	2	2011	7.8	71	3920	0	0	0	0	0
3249	69	175	22.5306	2	KPDG24	03		9	0	0	0	0	0	0	0	0	9	1	2	0	0	#NULL!	4	0	4	4	0	1388	0	3.80274	1	6	2	0	22.5306	1	66	2	2011	9	99	4400	0	1	1	0	0
3248	99	182	29.8877	2	KPDG10	03	DI714	9	0	0	0	1	0	0	0	0	10	1	1	1	1	#NULL!	4	0	4	4	0	1379	0	3.77808	1	6	3	0	29.8877	1	70	1	2011	8.9	67	5000	0	1	0	0	0
3247	85	186	24.5693	2	KPDG10	03		1	0	0	0	0	0	0	0	0	6	1	1	5	1	#NULL!	1	0	4	4	0	1351	0	3.70137	1	6	1	0	24.5693	1	55	1	2011	9.5	83	300	0	0	0	0	1
3246	75	170	25.9516	3	KPDG10	03		3	0	0	0	0	0	0	0	0	7	1	1	4	1	#NULL!	2	0	4	4	0	1346	0	3.68767	1	6	3	0	25.9516	1	75	0	2011	8.9	101	2700	0	1	0	0	0
3245	77	172	26.0276	2	KPDG21	03		4	0	1	0	0	0	0	0	1	10	1	2	6	1	#NULL!	3	1	0	4	0	14	1	0.0383562	1	6	3	1	26.0276	1	77	0	2011	6.8	89	2200	0	0	0	0	1
3244	82	178	25.8806	3	KPDG22	03		8	0	0	0	0	0	0	0	0	8	1	2	0	0	#NULL!	4	0	4	4	0	1295	0	3.54795	1	6	2	0	25.8806	1	64	1	2011	8.5	108	4600	1	1	0	0	1
3243	#NULL!	#NULL!	#NULL!	3	KPDG10	03	DI714	6	0	0	0	0	0	0	0	0	19	1	1	13	1	#NULL!	4	1	1	4	0	304	0	0.832877	1	6	3	0	25.93	1	70	2	2011	#NULL!	#NULL!	4000	0	1	0	0	0
3242	76	172	25.6896	2	KPDG24	03		6	0	0	0	0	0	0	0	0	6	1	2	0	0	#NULL!	4	0	4	4	0	1288	0	3.52877	1	6	3	0	25.6896	1	73	1	2011	9.7	62	4900	0	1	0	0	0
3241	81	170	28.0277	3	KPDG10	03		10	0	0	0	0	1	0	0	0	10	1	1	0	0	#NULL!	4	0	4	4	0	1284	0	3.51781	1	6	2	0	28.0277	1	64	2	2011	9.1	66	5000	0	1	0	0	0
3240	59	164	21.9363	3	KPDG10	03	DI714	3	0	0	0	0	1	0	0	0	9	1	1	6	1	#NULL!	2	0	4	4	0	1284	0	3.51781	1	6	3	0	21.9363	2	79	0	2011	7.7	144	1050	0	0	1	0	0
3239	#NULL!	#NULL!	#NULL!	2	KPDG10	03		11	0	0	0	0	0	0	0	0	11	1	1	0	0	#NULL!	4	1	1	4	0	500	0	1.36986	1	6	3	1	25.93	2	75	1	2011	6.3	87	3900	0	1	0	0	0
3238	71	172	23.9995	2	KPDG10	03		5	0	0	0	0	0	0	0	0	6	1	1	1	1	#NULL!	3	0	4	4	0	1280	0	3.50685	1	6	3	1	23.9995	1	73	1	2011	7.5	103	2200	0	1	0	0	0
3237	56	162	21.3382	2	KPDG24	03	DI714	16	0	0	0	0	0	0	0	0	20	1	2	4	1	#NULL!	4	0	3	4	0	1270	0	3.47945	1	6	3	0	21.3382	2	72	0	2011	7.3	60	9000	0	1	0	0	0
3236	77	168	27.2817	3	KPDG10	03		2	0	1	0	0	0	0	0	0	17	1	1	15	1	#NULL!	2	1	0	4	0	2	1	0.00547945	1	6	4	1	27.2817	1	83	1	2011	7.2	173	1150	0	1	0	0	1
3235	#NULL!	#NULL!	#NULL!	2	KPDG21	03	DI714	6	0	0	0	0	0	1	0	0	6	1	2	0	0	#NULL!	4	0	3	4	0	1262	0	3.45753	1	6	2	0	25.93	1	62	1	2011	9.7	95	3800	0	1	0	0	0
3234	#NULL!	#NULL!	#NULL!	2	KPDG24	03	DI714	6	0	1	0	1	1	1	0	0	10	1	2	4	1	#NULL!	4	1	1	4	0	431	0	1.18082	1	6	2	0	25.93	1	68	2	2011	#NULL!	#NULL!	3000	1	1	1	0	0
3233	87	173	29.0688	3	KPDG10	03		6	0	0	0	0	0	0	0	0	6	1	1	0	0	#NULL!	4	0	3	4	0	1241	0	3.4	1	6	3	0	29.0688	1	75	2	2011	8.7	138	3150	0	1	0	0	0
3232	75	175	24.4898	3	KPDG10	03		5	0	0	0	0	0	0	0	0	6	1	1	1	1	#NULL!	3	0	3	4	0	1231	0	3.3726	1	6	3	0	24.4898	1	71	2	2011	9.1	87	2650	0	1	0	0	1
3231	60	163	22.5827	3	KPDG10	03		6	0	0	0	1	0	0	0	0	6	1	1	0	0	#NULL!	4	0	3	4	0	1221	0	3.34521	1	6	3	0	22.5827	2	77	0	2011	8.4	66	2000	0	1	0	0	0
3230	66	172	22.3094	2	KPDG10	03		6	0	0	0	0	0	0	0	0	6	1	1	0	0	#NULL!	4	0	3	4	0	1219	0	3.33973	1	6	3	1	22.3094	1	73	1	2011	8	53	4400	0	1	1	0	0
3229	50	163	18.8189	2	KPDG21	03	DI714	4	0	0	0	0	0	0	0	0	6	1	2	2	1	#NULL!	3	0	3	4	0	1213	0	3.32329	1	6	3	0	18.8189	1	70	2	2011	8.5	59	2300	0	1	0	0	0
3228	55	161	21.2183	3	KPDG24	03		2	0	1	0	0	0	1	0	0	16	1	2	14	1	#NULL!	2	0	3	4	0	1212	0	3.32055	1	6	3	1	21.2183	2	77	2	2011	5.6	78	1150	0	1	1	0	0
3227	#NULL!	#NULL!	#NULL!	2	KPDG21	03		8	0	0	0	0	0	0	0	0	8	1	2	0	0	#NULL!	4	0	3	4	0	1204	0	3.29863	1	6	3	0	25.93	1	78	1	2011	#NULL!	#NULL!	6000	0	0	1	0	0
3226	98	176	31.6374	2	KPDG10	03	DI714	10	0	0	0	0	0	0	0	0	11	1	1	1	1	#NULL!	4	0	3	4	0	1204	0	3.29863	1	6	3	0	31.6374	1	70	1	2011	9.5	96	5500	0	1	0	0	0
3225	84	173	28.0664	2	KPDG20	03		8	0	0	0	0	0	0	0	0	10	1	2	2	1	#NULL!	4	0	3	4	0	1200	0	3.28767	1	6	3	0	28.0664	1	74	0	2011	9	87	4000	0	0	0	0	0
3224	74	178	23.3556	3	KPDG22	03		8	0	0	0	0	0	0	0	0	12	1	2	4	1	#NULL!	4	1	0	4	0	152	0	0.416438	1	6	3	1	23.3556	1	78	0	2011	7	76	4600	0	1	0	1	1
3223	#NULL!	#NULL!	#NULL!	2	KPDG10	03	DI714	2	0	1	0	0	0	0	0	0	6	1	1	4	1	#NULL!	2	1	0	4	0	79	0	0.216438	1	6	2	0	25.93	1	65	2	2011	#NULL!	#NULL!	2800	0	1	0	0	0
3222	#NULL!	#NULL!	#NULL!	2	KPDG10	03		8	0	0	0	0	0	0	0	0	8	1	1	0	0	#NULL!	4	1	2	4	0	870	0	2.38356	1	6	3	0	25.93	2	75	1	2012	#NULL!	#NULL!	1800	0	0	0	0	0
3221	97	178	30.6148	2	KPDG10	03		6	0	0	0	0	0	0	0	0	6	1	1	0	0	#NULL!	4	0	3	4	0	1170	0	3.20548	1	6	2	0	30.6148	1	69	2	2012	9.4	132	4475	0	1	0	1	1
3220	#NULL!	#NULL!	#NULL!	2	KPDG21	03		6	0	0	0	0	0	0	0	0	6	1	2	0	0	#NULL!	4	0	3	4	0	1168	0	3.2	1	6	3	0	25.93	1	75	2	2012	9.1	85	4200	0	1	0	1	0
3219	114	191	31.2491	3	KPDG20	03		6	0	0	0	0	0	0	0	0	6	1	2	0	0	#NULL!	4	0	3	4	0	1157	0	3.16986	1	6	1	0	31.2491	1	57	1	2012	9	59	4900	0	1	0	0	0
3218	70	181	21.3669	2	KPDG22	03		2	0	0	0	0	0	0	0	0	7	1	2	5	1	#NULL!	2	0	3	4	0	1137	0	3.11507	1	6	2	1	21.3669	1	68	0	2012	5.5	159	2000	0	1	0	0	1
3217	#NULL!	#NULL!	#NULL!	3	KPDG10	03		0	0	0	0	1	0	1	0	0	13	1	1	13	1	#NULL!	0	1	0	4	0	34	0	0.0931507	1	6	4	0	25.93	1	84	0	2012	9.2	203	500	1	1	1	0	1
3216	78	172	26.3656	2	KPDG22	03		6	0	0	0	0	0	0	0	0	6	1	2	0	0	#NULL!	4	0	3	4	0	1067	0	2.92329	1	6	2	1	26.3656	1	67	1	2012	8.2	66	4335	1	0	0	0	0
3215	60	165	22.0386	3	KPDG22	03		7	0	0	0	0	0	0	0	0	8	1	2	1	1	#NULL!	4	0	3	4	0	1060	0	2.90411	1	6	3	0	22.0386	2	70	0	2012	7.7	108	3500	0	1	0	0	1
3214	44	157	17.8506	2	KPDG10	03		6	0	0	0	0	0	0	0	0	6	1	1	0	0	#NULL!	4	0	3	4	0	1044	0	2.86027	1	6	3	0	17.8506	2	70	0	2012	8.8	51	3000	0	1	0	0	1
3213	69	176	22.2753	2	KPDG21	03	DI714	0	0	0	0	0	0	0	0	0	24	1	2	24	1	#NULL!	0	0	3	4	0	1032	0	2.8274	1	6	2	0	22.2753	1	67	1	2012	9.4	94	2900	0	1	0	0	1
3212	86	178	27.143	3	KPDG10	03		4	0	0	0	0	0	0	0	0	15	1	1	11	1	#NULL!	3	0	3	4	0	1029	0	2.81918	1	6	1	0	27.143	1	55	1	2012	9.5	87	2000	0	1	0	1	0
3211	41	169	14.3552	3	KPDG24	03		2	0	0	0	0	0	0	0	0	6	1	2	4	1	#NULL!	2	1	0	4	0	72	0	0.19726	1	6	3	0	14.3552	2	79	2	2012	7.7	85	1200	0	1	0	0	1
3210	93	186	26.8817	2	KPDG10	03	DI714	8	0	0	0	0	0	0	0	0	8	1	1	0	0	#NULL!	4	0	3	4	0	975	0	2.67123	1	6	2	1	26.8817	1	68	0	2012	7.6	287	4600	0	1	0	0	0
3209	120	184	35.4442	3	KPDG21	03	DI714	4	0	0	0	0	1	0	0	0	6	1	2	2	1	#NULL!	3	0	3	4	0	951	0	2.60548	1	6	3	0	35.4442	1	72	0	2012	9.9	96	4000	0	0	0	0	0
3208	76	175	24.8163	1	KPDG10	03		0	0	0	0	0	0	0	0	0	10	1	1	10	1	#NULL!	0	0	3	4	0	927	0	2.53973	1	6	3	0	24.8163	1	77	2	2012	8.6	76	975	0	0	0	0	0
3207	78	176	25.1808	3	KPDG10	03	DI714	6	0	0	0	0	0	0	0	0	6	1	1	0	0	#NULL!	4	0	3	4	0	925	0	2.53425	1	6	2	0	25.1808	1	68	2	2012	8.3	101	4200	0	1	0	1	1
3206	98	178	30.9304	3	KPDG24	03		6	0	0	0	1	1	1	0	0	27	1	2	21	1	#NULL!	4	0	3	4	0	919	0	2.51781	1	6	3	0	30.9304	1	71	1	2012	9.7	81	2500	0	1	0	0	1
3205	86	168	30.4705	3	KPDG21	03	DI723	7	0	0	0	0	0	0	0	0	7	1	2	0	0	#NULL!	4	0	3	4	0	916	0	2.50959	1	6	2	0	30.4705	1	69	2	2012	10.2	74	3000	0	1	0	0	0
3204	38	157	15.4164	2	KPDG10	03		0	0	0	0	0	0	0	0	0	8	1	1	8	1	#NULL!	0	1	2	4	0	820	0	2.24658	1	6	3	0	15.4164	2	73	1	2012	8.2	60	1465	0	1	0	1	0
3203	105	174	34.6809	2	KPDG10	03		6	0	0	0	0	0	0	0	0	8	1	1	2	1	#NULL!	4	0	2	4	0	898	0	2.46027	1	6	2	0	34.6809	1	68	1	2012	10	70	3320	0	1	0	0	0
3202	84	185	24.5435	3	KPDG21	03	DI714	0	0	0	0	0	0	0	0	0	6	1	2	6	1	#NULL!	0	0	2	4	0	898	0	2.46027	1	6	3	0	24.5435	1	74	2	2012	8.5	151	1750	0	1	0	0	1
3201	82	173	27.3982	3	KPDG10	03	DI714	3	0	0	0	0	0	0	0	0	6	1	1	3	1	#NULL!	2	0	2	4	0	890	0	2.43836	1	6	4	1	27.3982	1	82	1	2012	8.2	103	2500	0	1	0	0	1
3200	64	187	18.3019	3	KPDG24	03		4	0	0	0	0	0	0	0	0	8	1	2	4	1	#NULL!	3	1	0	4	0	3	1	0.00821918	1	6	3	1	18.3019	1	73	2	2012	6.7	293	1900	0	1	0	0	1
3199	85	180	26.2346	3	KPDG21	03	DI714	13	1	0	0	0	0	1	0	0	30	1	2	17	1	#NULL!	4	1	2	4	0	702	0	1.92329	1	6	3	1	26.2346	1	79	1	2012	5.9	156	7400	0	1	0	0	1
3198	108	191	29.6045	1	KPDG10	03	DI714	6	0	0	0	0	0	0	0	0	6	1	1	0	0	#NULL!	4	0	2	4	0	870	0	2.38356	1	6	2	0	29.6045	1	67	2	2012	9	81	2150	0	0	0	0	0
3197	93	#NULL!	#NULL!	3	KPDG10	03	DI714	11	0	0	0	0	0	0	0	0	11	1	1	0	0	#NULL!	4	1	0	4	0	10	1	0.0273973	1	6	4	0	25.93	1	80	1	2012	9.7	110	5900	1	0	0	1	0
3196	115	182	34.718	2	KPDG20	03	DI714	9	0	0	0	0	0	0	0	0	11	1	2	2	1	#NULL!	4	0	2	4	0	840	0	2.30137	1	6	3	0	34.718	1	71	1	2012	9.2	75	5900	1	0	0	0	0
3195	64	173	21.3839	2	KPDG22	03	DI714	8	0	1	0	0	0	0	0	1	8	1	2	0	0	#NULL!	4	1	0	4	0	3	1	0.00821918	1	6	4	0	21.3839	1	85	2	2012	8.7	93	3500	0	0	0	#NULL!	1
3194	70	174	23.1206	3	KPDG21	03		10	0	0	0	0	0	0	0	0	14	1	2	4	1	#NULL!	4	0	2	4	0	835	0	2.28767	1	6	3	0	23.1206	1	72	1	2012	8.8	70	8000	1	0	0	0	1
3193	100	180	30.8642	2	KPDG21	03	DI714	6	0	0	0	0	0	0	0	0	6	1	2	0	0	#NULL!	4	0	2	4	0	835	0	2.28767	1	6	2	0	30.8642	1	66	1	2012	9	90	5000	0	1	0	0	0
3192	#NULL!	#NULL!	#NULL!	2	KPDG10	03		6	0	0	0	0	0	0	0	0	6	1	1	0	0	#NULL!	4	0	2	4	0	833	0	2.28219	1	6	3	1	25.93	1	78	1	2012	7.9	113	2620	0	1	1	0	1
3191	#NULL!	#NULL!	#NULL!	2	KPDG10	03		3	0	0	0	0	0	0	0	0	6	1	1	3	1	#NULL!	2	0	2	4	0	786	0	2.15342	1	6	3	0	25.93	1	72	2	2013	#NULL!	#NULL!	3000	0	0	0	0	0
3190	120	186	34.6861	3	KPDG21	03		7	0	0	0	0	0	0	0	0	7	1	2	0	0	#NULL!	4	0	2	4	0	779	0	2.13425	1	6	2	0	34.6861	1	66	2	2013	11.7	69	5600	0	1	0	0	0
3189	79	178	24.9337	3	KPDG10	03		6	0	0	0	0	0	0	0	0	6	1	1	0	0	#NULL!	4	0	2	4	0	778	0	2.13151	1	6	3	0	24.9337	1	79	0	2013	9	111	2700	0	1	0	0	0
3188	90	176	29.0548	3	KPDG24	03		2	0	1	0	1	0	0	0	0	13	1	2	11	1	#NULL!	2	1	0	4	0	117	0	0.320548	1	6	3	0	29.0548	1	73	2	2013	8.9	52	2800	1	1	0	0	1
3187	95	185	27.7575	2	KPDG21	03	DI714	0	1	0	0	0	0	0	0	1	16	1	2	16	1	#NULL!	0	1	0	4	0	4	1	0.0109589	1	6	1	0	27.7575	1	58	1	2013	8.9	78	1500	0	1	0	1	1
3186	135	182	40.7559	2	KPDG10	03		7	0	0	0	0	0	0	0	0	7	1	1	0	0	#NULL!	4	0	2	4	0	709	0	1.94247	1	6	1	0	40.7559	1	59	1	2013	9.6	79	6000	0	1	0	0	0
3185	#NULL!	#NULL!	#NULL!	3	KPDG24	03		6	1	0	0	1	0	0	0	0	6	1	2	0	0	#NULL!	4	0	2	4	0	693	0	1.89863	1	6	3	0	25.93	1	73	1	2013	#NULL!	#NULL!	3300	0	1	1	0	1
3184	72	174	23.7812	3	KPDG21	03		4	0	0	0	0	0	0	0	0	8	1	2	4	1	#NULL!	3	0	2	4	0	652	0	1.7863	1	6	4	1	23.7812	1	84	1	2013	6.1	176	3300	0	1	0	0	1
3183	78	172	26.3656	4	KPDG24	03		20	0	1	0	1	1	1	0	0	51	1	2	31	1	#NULL!	4	1	2	4	0	562	0	1.53973	1	6	2	1	26.3656	1	69	1	2013	4.6	86	8000	0	1	1	0	1
3182	87	172	29.4078	2	KPDG10	03		0	1	0	0	0	0	0	0	0	15	1	1	15	1	#NULL!	0	0	2	4	0	618	0	1.69315	1	6	3	0	29.4078	1	70	1	2013	10	70	2100	0	1	1	0	0
3181	78	178	24.6181	3	KPDG10	03		8	0	0	0	0	0	0	0	0	8	1	1	0	0	#NULL!	4	0	2	4	0	587	0	1.60822	1	6	3	1	24.6181	1	77	1	2013	7.6	110	3150	0	1	0	0	0
3180	65	175	21.2245	2	KPDG21	03	DI714	6	0	0	0	0	0	0	0	0	6	1	2	0	0	#NULL!	4	0	2	4	0	584	0	1.6	1	6	3	1	21.2245	1	75	2	2013	7.7	67	3000	0	0	0	0	0
3179	#NULL!	#NULL!	#NULL!	2	KPDG10	03		4	0	0	0	0	0	0	0	0	6	1	1	2	1	#NULL!	3	0	2	4	0	561	0	1.53699	1	6	3	0	25.93	2	71	1	2013	#NULL!	#NULL!	3300	0	1	0	0	0
3178	72	170	24.9135	3	KPDG10	03		0	0	0	0	0	0	0	0	0	6	1	1	6	1	#NULL!	0	0	2	4	0	554	0	1.51781	1	6	1	0	24.9135	1	56	1	2013	9.4	77	2080	0	1	0	0	0
3177	80	180	24.6914	2	KPDG10	03		6	0	0	0	0	0	0	0	0	6	1	1	0	0	#NULL!	4	0	1	4	0	541	0	1.48219	1	6	3	0	24.6914	1	74	1	2013	8.8	70	3500	0	0	0	0	0
3176	89	175	29.0612	3	KPDG21	03	DI714	10	0	0	0	0	0	0	0	0	10	1	2	0	0	#NULL!	4	0	1	4	0	531	0	1.45479	1	6	3	0	29.0612	1	71	1	2013	9	82	6500	0	0	0	0	0
3175	73	172	24.6755	2	KPDG24	03		12	0	0	0	0	0	0	0	0	12	1	2	0	0	#NULL!	4	0	1	4	0	499	0	1.36712	1	6	3	1	24.6755	1	70	2	2013	6.1	77	5600	0	0	0	0	0
3174	#NULL!	#NULL!	#NULL!	2	KPDG10	03		12	0	0	0	0	0	0	0	0	12	1	1	0	0	#NULL!	4	0	1	4	0	499	0	1.36712	1	6	2	0	25.93	2	67	1	2013	7.6	73	3100	0	1	1	0	0
3173	#NULL!	#NULL!	#NULL!	3	KPDG24	03		6	0	0	0	0	0	0	0	0	6	1	2	0	0	#NULL!	4	0	1	4	0	486	0	1.33151	1	6	3	0	25.93	1	78	1	2013	#NULL!	#NULL!	3400	0	0	0	0	1
3172	82	182	24.7555	2	KPDG10	03		4	0	1	0	0	0	0	0	0	8	1	1	4	1	#NULL!	3	0	1	4	0	482	0	1.32055	1	6	4	0	24.7555	1	81	0	2013	9.2	123	2850	0	1	0	0	1
3171	#NULL!	#NULL!	#NULL!	2	KPDG21	03		6	0	0	0	0	0	0	0	0	6	1	2	0	0	#NULL!	4	0	1	4	0	429	0	1.17534	1	6	1	0	25.93	1	54	0	2014	#NULL!	#NULL!	4900	0	0	0	0	1
3170	80	174	26.4236	3	KPDG24	03	DI714	8	0	0	0	0	0	1	0	0	11	1	2	3	1	#NULL!	4	0	1	4	0	416	0	1.13973	1	6	4	0	26.4236	1	81	0	2014	#NULL!	#NULL!	5500	0	1	0	0	0
3169	70	171	23.939	2	KPDG10	03		5	0	0	0	0	0	0	0	0	7	1	1	2	1	#NULL!	3	0	1	4	0	393	0	1.07671	1	6	1	0	23.939	2	55	0	2014	7.9	76	2500	0	0	0	0	0
3168	62	160	24.2187	2	KPDG24	03	DI714	4	0	0	0	0	0	0	0	0	7	1	2	3	1	#NULL!	3	0	1	4	0	374	0	1.02466	1	6	3	0	24.2187	2	78	0	2014	8	113	1830	0	1	1	1	1
3167	68	170	23.5294	3	KPDG24	03		7	0	0	0	0	0	0	0	0	7	1	2	0	0	#NULL!	4	0	1	4	0	360	0	0.986301	1	6	3	1	23.5294	1	77	2	2014	6.5	120	3900	0	1	0	0	0
3166	#NULL!	#NULL!	#NULL!	2	KPDG24	03		10	0	0	0	1	0	0	0	0	10	1	2	0	0	#NULL!	4	1	1	4	0	207	0	0.567123	1	6	3	0	25.93	1	78	2	2014	#NULL!	#NULL!	6500	0	0	1	0	1
3165	#NULL!	#NULL!	#NULL!	2	KPDG10	03		6	0	0	0	0	0	0	0	0	7	1	1	1	1	#NULL!	4	0	1	4	0	357	0	0.978082	1	6	2	0	25.93	1	69	0	2014	#NULL!	#NULL!	4110	0	1	0	0	0
3164	79	178	24.9337	2	KPDG21	03		2	0	0	0	0	0	0	0	0	28	1	2	26	1	#NULL!	2	0	1	4	0	342	0	0.936986	1	6	1	0	24.9337	1	51	0	2014	9	100	1800	0	1	0	0	1
3163	90	174	29.7265	3	KPDG21	03		7	0	0	0	1	0	0	0	0	8	1	2	1	1	#NULL!	4	0	1	4	0	334	0	0.915068	1	6	2	1	29.7265	1	68	0	2014	8.1	105	3000	0	1	1	1	1
3162	100	172	33.8021	2	KPDG10	03		5	0	0	0	0	0	1	0	0	6	1	1	1	1	#NULL!	3	0	1	4	0	329	0	0.90137	1	6	2	0	33.8021	1	68	1	2014	9.3	93	3500	0	0	0	0	0
3161	84	169	29.4107	1	KPDG24	03		2	0	0	0	0	0	0	0	0	7	1	2	5	1	#NULL!	2	1	0	4	0	3	1	0.00821918	1	6	3	0	29.4107	1	76	0	2014	9.3	143	1800	0	1	0	0	0
3160	95	180	29.321	2	KPDG21	03		8	0	0	0	0	0	0	0	0	9	1	2	1	1	#NULL!	4	1	0	4	0	2	1	0.00547945	1	6	3	0	29.321	1	71	2	2014	8.9	85	3500	0	1	0	0	0
3159	91	187	26.023	3	KPDG21	03	DI714	6	0	0	0	0	0	0	0	0	6	1	2	0	0	#NULL!	4	0	1	4	0	269	0	0.736986	1	6	2	1	26.023	1	66	0	2014	7	95	3000	0	1	0	0	1
3158	87	174	28.7356	2	KPDG21	03		6	0	0	0	0	0	0	0	0	6	1	2	0	0	#NULL!	4	0	1	4	0	252	0	0.690411	1	6	2	0	28.7356	1	69	1	2014	8.8	55	4500	0	1	0	0	0
3157	77	177	24.5779	1	KPDG24	03		6	0	0	0	0	0	0	0	0	6	1	2	0	0	#NULL!	4	1	1	4	0	229	0	0.627397	1	6	2	0	24.5779	1	60	2	2014	10.7	51	2700	0	1	0	0	0
3156	89	177	28.4082	3	KPDG24	03	DI714	4	0	0	0	0	0	0	0	0	6	1	2	2	1	#NULL!	3	0	1	4	0	212	0	0.580822	1	6	3	1	28.4082	1	74	2	2014	6.9	46	3500	1	1	0	0	0
3155	90	177	28.7274	4	KPDG10	03		1	1	0	0	0	0	0	0	0	15	1	1	14	1	#NULL!	1	0	1	4	0	198	0	0.542466	1	6	1	0	28.7274	1	57	2	2014	#NULL!	61	2000	0	1	0	0	1
3154	93	162	35.4367	3	KPDG10	03	DI714	12	0	0	0	0	0	0	0	0	12	1	1	0	0	#NULL!	4	0	1	4	0	195	0	0.534247	1	6	2	0	35.4367	2	63	1	2014	8.2	51	6000	0	1	0	0	0
3153	88	178	27.7743	3	KPDG10	03		3	1	0	0	0	0	0	0	0	14	1	1	11	1	#NULL!	2	0	0	4	0	156	0	0.427397	1	6	3	0	27.7743	1	77	1	2014	8.3	89	2420	0	1	0	0	0
3152	78	178	24.6181	1	KPDG10	03	DI714	20	0	0	0	0	0	0	0	0	20	1	1	0	0	#NULL!	4	1	0	4	0	0	1	0	1	6	3	1	24.6181	1	74	2	2014	8	80	8000	0	0	0	0	0
3151	80	165	29.3848	2	KPDG20	03		2	0	0	0	0	0	0	0	0	6	1	2	4	1	#NULL!	2	0	0	4	0	147	0	0.40274	1	6	3	0	29.3848	2	70	1	2014	9.5	93	2000	0	1	0	0	0
3150	80	174	26.4236	2	KPDG10	03		1	0	0	0	0	0	0	0	0	6	1	1	5	1	#NULL!	1	0	0	4	0	122	0	0.334247	1	6	4	1	26.4236	1	83	1	2014	7.9	#NULL!	1800	0	1	0	0	1
3149	111	172	37.5203	2	KPDG23	03	DI714	4	0	0	0	0	0	0	0	0	12	1	2	8	1	#NULL!	3	0	0	4	0	93	0	0.254795	1	6	2	0	37.5203	1	67	1	2014	8.6	67	5800	1	1	0	0	0
3148	90	172	30.4218	3	KPDG10	03	DI714	3	0	0	0	0	0	0	0	0	7	1	1	4	1	#NULL!	2	0	0	4	0	80	0	0.219178	1	6	2	1	30.4218	1	66	0	2014	6.4	142	1600	0	1	0	0	0
3147	73	170	25.2595		KPDG10	03	DI714	4	0	0	1	0	0	0	0	0	7	1	1	3	1	#NULL!	3	1	7	4	0	2588	0	7.09041	1	6	4	0	25.2595	1	81	0	2000	8.9	88	2500	0	1	0	0	0
3146	73	168	25.8645		KPDG10	03	DI714	4	0	0	1	0	0	0	0	0	16	1	1	12	1	#NULL!	3	1	4	4	0	1463	0	4.00822	1	6	3	1	25.8645	1	72	2	2000	7.2	100	4200	0	0	1	0	1
3145	62	169	21.7079		KPDG24	03	DI714	#NULL!	0	0	1	0	1	1	0	0	7	1	2	#NULL!	0	#NULL!	#NULL!	0	15	4	0	5461	0	14.9616	1	6	3	0	21.7079	1	70	2	2000	9.4	104	1500	0	0	0	0	1
3144	71	170	24.5675		KPDG21	03	DI714	7	0	0	1	0	0	0	0	0	7	1	2	0	0	#NULL!	4	1	4	4	0	1348	0	3.69315	1	6	3	0	24.5675	1	74	2	2000	8.3	90	2600	0	1	0	0	1
3143	#NULL!	#NULL!	#NULL!		KPDG10	03	DI714	4	0	0	1	1	0	1	0	1	8	1	1	4	1	#NULL!	3	0	15	4	0	5420	0	14.8493	1	6	3	1	25.93	1	78	1	2000	8.2	107	1800	0	1	1	0	1
3142	70	176	22.5981		KPDG21	03	DI714	6	0	0	1	0	0	0	0	1	10	1	2	4	1	#NULL!	4	0	15	4	0	5419	0	14.8466	1	6	4	0	22.5981	1	83	2	2000	8.3	72	3000	0	1	0	0	1
3141	81	162	30.8642		KPDG10	03	DI714	4	0	0	1	1	1	0	0	1	14	1	1	10	1	#NULL!	3	0	15	4	0	5355	0	14.6712	1	6	3	0	30.8642	1	71	1	2000	8.3	88	900	0	0	0	0	1
3140	63	159	24.9199		KPDG10	03	DI714	2	0	0	1	1	1	1	0	0	9	1	1	7	1	#NULL!	2	0	15	4	0	5323	0	14.5836	1	6	2	0	24.9199	2	69	2	2000	7.8	134	1600	0	1	0	0	#NULL!
3139	75	180	23.1481		KPDG21	03	DI714	2	0	1	1	0	0	0	0	0	16	1	2	14	1	#NULL!	2	1	7	4	0	2415	0	6.61644	1	6	3	1	23.1481	1	70	2	2000	7.4	103	2000	0	1	0	1	0
3138	#NULL!	#NULL!	#NULL!		KPDG20	03	DI714	#NULL!	0	0	1	1	0	0	0	0	6	1	2	#NULL!	0	#NULL!	#NULL!	0	14	4	0	5294	0	14.5041	1	6	4	0	25.93	2	84	2	2000	8.7	75	750	0	1	1	0	0
3137	58	152	25.1039		KPDG10	03	DI714	2	0	0	1	1	1	0	0	0	6	1	1	4	1	#NULL!	2	1	12	4	0	4447	0	12.1836	1	6	4	0	25.1039	2	80	2	2000	8.4	97	1040	0	1	0	0	0
3136	65	167	23.3067		KPDG22	03	DI714	#NULL!	0	0	1	1	0	1	0	0	30	1	2	#NULL!	0	#NULL!	#NULL!	1	5	4	0	1893	0	5.1863	1	6	3	0	23.3067	1	76	2	2000	9.3	94	300	0	#NULL!	1	0	1
3135	72	173	24.0569		KPDG21	03	DI714	#NULL!	0	0	1	0	0	0	0	0	7	1	2	#NULL!	0	#NULL!	#NULL!	0	14	4	0	5214	0	14.2849	1	6	3	0	24.0569	1	75	2	2000	9.9	80	2000	0	0	0	0	0
3134	80	#NULL!	#NULL!		KPDG21	03	DI714	9		#NULL!	1	0	0	0	0	0	13	1	2	4	1	#NULL!	4	1	1	4	0	280	0	0.767123	1	6	4	1	25.93	1	80	1	2001	7.2	127	5750	0	0	0	0	0
3133	64	164	23.7954		KPDG24	03	DI714	2	0	1	1	0	0	0	0	0	6	1	2	4	1	#NULL!	2	1	0	4	0	10	1	0.0273973	1	6	2	0	23.7954	2	68	0	2001	9.2	98	1350	0	1	1	0	1
3132	89	170	30.7958		KPDG21	03	DI714	8	0	0	1	1	0	0	0	0	9	1	2	1	1	#NULL!	4	1	9	4	0	3235	0	8.86301	1	6	3	0	30.7958	1	70	1	2001	8.8	124	4500	0	1	1	0	1
3131	#NULL!	#NULL!	#NULL!		KPDG21	03	DI714	6	0	0	1	0	0	0	0	1	9	1	2	3	1	#NULL!	4	1	0	4	0	1	1	0.00273973	1	6	2	0	25.93	2	69	2	2001	7.8	76	2700	0	0	0	0	0
3130	#NULL!	#NULL!	#NULL!		KPDG10	03	DI714	2	0	0	1	0	0	0	0	0	7	1	1	5	1	#NULL!	2	1	8	4	0	3082	0	8.44384	1	6	4	0	25.93	2	81	2	2001	7.4	62	600	0	0	0	0	0
3129	#NULL!	#NULL!	#NULL!		KPDG21	03	DI714	4	0	0	1	0	0	0	0	0	7	1	2	3	1	#NULL!	3	1	0	4	0	5	1	0.0136986	1	6	4	1	25.93	1	80	0	2001	7.9	105	1130	0	1	1	0	1
3128	#NULL!	#NULL!	#NULL!		KPDG24	03	DI714	6	0	0	1	0	0	0	0	0	8	1	2	2	1	#NULL!	4	1	6	4	0	2211	0	6.05753	1	6	2	0	25.93	1	61	1	2001	9.1	73	3500	0	0	1	0	0
3127	70	174	23.1206		KPDG21	03	DI714	6	0	0	1	1	1	1	0	0	39	1	2	33	1	#NULL!	4	1	0	4	0	55	0	0.150685	1	6	3	1	23.1206	1	71	1	2001	7.1	117	3000	0	0	0	0	1
3126	80	169	28.0102		KPDG21	03	DI714	8	1	0	1	0	0	0	0	0	20	1	2	12	1	#NULL!	4	1	0	4	0	0	1	0	1	6	3	0	28.0102	1	73	2	2001	9	#NULL!	7200	0	0	0	0	0
3125	#NULL!	#NULL!	#NULL!		KPDG10	03	DI714	3	1	0	1	0	0	0	0	0	15	1	1	12	1	#NULL!	2	1	1	4	0	202	0	0.553425	1	6	3	0	25.93	1	73	2	2001	#NULL!	#NULL!	1900	0	0	0	0	0
3124	#NULL!	#NULL!	#NULL!		KPDG21	03	DI714	1	0	0	1	1	0	0	0	0	7	1	2	6	1	#NULL!	1	1	10	4	0	3827	0	10.4849	1	6	3	1	25.93	1	71	2	2002	7.7	85	1300	0	0	0	0	0
3123	#NULL!	#NULL!	#NULL!		KPDG10	03	DI714	6	0	0	1	0	0	0	0	0	7	1	1	1	1	#NULL!	4	1	2	4	0	834	0	2.28493	1	6	3	0	25.93	1	73	2	2002	9.9	66	2770	0	1	0	0	1
3122	106	175	34.6122		KPDG21	03	DI714	#NULL!	0	0	1	1	1	1	0	0	29	1	2	#NULL!	0	#NULL!	#NULL!	1	0	4	0	73	0	0.2	1	6	2	0	34.6122	1	69	2	2002	9.7	109	#NULL!	0	1	1	0	0
3121	86	175	28.0816		KPDG24	03	DI714	9	0	0	1	0	1	0	0	1	9	1	2	0	0	#NULL!	4	1	0	4	0	5	1	0.0136986	1	6	3	0	28.0816	1	76	2	2002	8.7	100	4000	0	1	0	0	0
3120	71	178	22.4088		KPDG24	03	DI714	6	0	0	1	0	0	0	0	0	6	1	2	0	0	#NULL!	4	1	8	4	0	3081	0	8.4411	1	6	3	1	22.4088	1	76	0	2002	6.7	114	2500	0	0	0	0	1
3119	80	#NULL!	#NULL!		KPDG10	03	DI714	8	0	0	1	1	0	1	0	0	10	1	1	2	1	#NULL!	4	1	0	4	0	80	0	0.219178	1	6	3	1	25.93	1	71	1	2002	7.6	87	3400	0	0	0	1	0
3118	78	179	24.3438		KPDG21	03	DI714	3	1	0	1	1	0	0	0	0	22	1	2	19	1	#NULL!	2	1	2	4	0	771	0	2.11233	1	6	3	0	24.3438	1	73	2	2002	8.4	106	1600	0	0	1	0	1
3117	90	186	26.0146	2	KPDG10	03	DI714	8	0	0	1	1	0	0	0	0	12	1	1	4	1	#NULL!	4	0	13	4	0	4692	0	12.8548	1	6	2	1	26.0146	1	62	2	2002	6.8	121	5000	0	0	0	0	0
3116	82	168	29.0533	2	KPDG10	03	DI714	4	1	0	1	0	0	0	0	0	30	1	1	26	1	#NULL!	3	1	0	4	0	4	1	0.0109589	1	6	3	1	29.0533	1	73	0	2002	8.2	108	2500	0	1	0	0	0
3115	70	173	23.3887		KPDG21	03	DI714	4	0	0	1	0	0	0	0	0	6	1	2	2	1	#NULL!	3	1	2	4	0	670	0	1.83562	1	6	3	1	23.3887	1	77	2	2002	7.8	90	2000	0	1	0	0	1
3114	73	170	25.2595	2	KPDG10	03	DI714	6	0	0	1	0	0	0	0	0	6	1	1	0	0	#NULL!	4	1	7	4	0	2393	0	6.55616	1	6	4	0	25.2595	1	84	1	2002	8.5	100	3000	0	1	0	0	1
3113	84	168	29.7619	2	KPDG24	03	DI714	1	0	0	1	0	0	0	0	0	9	1	2	8	1	#NULL!	1	1	11	4	0	3886	0	10.6466	1	6	3	1	29.7619	1	78	1	2002	7.5	149	500	0	1	0	0	1
3112	71	163	26.7229	1	KPDG21	03		3	0	1	1	1	0	0	0	0	12	1	2	9	1	#NULL!	2	1	0	4	0	11	1	0.030137	1	6	2	0	26.7229	1	65	1	2002	9.2	73	990	0	0	0	0	0
3111	78	173	26.0617	3	KPDG10	03	DI714	0	0	0	1	1	1	0	0	0	9	1	1	9	1	#NULL!	0	1	0	4	0	11	1	0.030137	1	6	4	0	26.0617	1	82	1	2002	8.6	229	1100	1	1	1	0	1
3110	57	161	21.9899	2	KPDG24	03	DI714	2	0	1	1	1	0	0	0	0	25	1	2	23	1	#NULL!	2	1	4	4	0	1561	0	4.27671	1	6	3	0	21.9899	2	70	2	2002	8.3	114	1000	0	1	1	0	0
3109	75	176	24.2123	2	KPDG10	03	DI714	0	0	0	1	0	0	0	0	0	6	1	1	6	1	#NULL!	0	1	3	4	0	1187	0	3.25205	1	6	3	0	24.2123	1	77	1	2003	8.3	113	1000	0	1	0	0	0
3108	77	172	26.0276	1	KPDG21	03	DI714	8	0	0	1	0	0	0	0	0	8	1	2	0	0	#NULL!	4	0	12	4	0	4438	0	12.1589	1	6	2	0	26.0276	1	65	2	2003	9.6	93	3500	0	0	0	0	0
3107	60	164	22.3081	1	KPDG21	03	DI714	2	1	1	1	0	1	1	0	0	38	1	2	36	1	#NULL!	2	1	0	4	0	6	1	0.0164384	1	6	2	0	22.3081	2	63	2	2003	8.4	85	1200	0	1	0	0	0
3106	94	177	30.0041	2	KPDG24	03	DI714	6	0	0	1	0	0	0	0	0	6	1	2	0	0	#NULL!	4	1	5	4	0	1862	0	5.10137	1	6	3	1	30.0041	1	72	1	2003	8.2	186	3460	0	1	1	0	1
3105	73	180	22.5309	2	KPDG21	03	DI714	3	0	0	1	0	0	0	0	0	9	1	2	6	1	#NULL!	2	1	3	4	0	948	0	2.59726	1	6	3	0	22.5309	1	73	1	2003	8.3	99	1500	0	0	1	0	0
3104	#NULL!	#NULL!	#NULL!	3	KPDG24	03	DI714	0	0	1	1	0	0	0	0	0	24	1	2	24	1	#NULL!	0	1	0	4	0	4	1	0.0109589	1	6	3	1	25.93	2	73	2	2003	6	91	800	0	1	0	0	0
3103	80	163	30.1103	3	KPDG24	03	D1714	7	0	0	1	0	0	0	0	0	7	1	2	0	0	#NULL!	4	1	7	4	0	2464	0	6.75068	1	6	2	1	30.1103	2	67	2	2003	6.8	96	2100	0	1	0	1	1
3102	88	187	25.1651	3	KPDG21	03	DI714	5	0	0	1	1	1	1	0	0	18	1	2	13	1	#NULL!	3	1	5	4	0	1766	0	4.83836	1	6	4	0	25.1651	1	83	2	2003	8.3	112	2500	0	1	1	0	1
3101	53	175	17.3061	2	KPDG10	03	DI714	2	0	0	1	1	0	0	0	0	8	1	1	6	1	#NULL!	2	1	0	4	0	30	1	0.0821918	1	6	3	0	17.3061	1	77	1	2003	9.3	64	1300	0	0	0	0	0
3100	71	171	24.281	2	KPDG10	03	DI714	2	0	0	1	1	0	1	0	0	8	1	1	6	1	#NULL!	2	1	0	4	0	52	0	0.142466	1	6	3	0	24.281	1	72	2	2003	9.4	111	1500	0	0	1	1	1
3099	104	168	36.8481	1	KPDG10	03	DI714	0	0	0	1	0	0	0	0	0	6	1	1	6	1	#NULL!	0	1	7	4	0	2722	0	7.45753	1	6	2	0	36.8481	1	68	2	2003	9	104	1500	1	1	0	1	0
3098	135	180	41.6667	3	KPDG24	03	DI714	36	0	0	1	0	1	1	0	0	46	1	2	10	1	#NULL!	4	1	0	4	0	120	0	0.328767	1	6	2	0	41.6667	1	65	2	2004	8.7	81	46000	0	0	0	0	1
3097	112	185	32.7246	2	KPDG24	03	DI714	8	0	0	1	0	0	0	0	0	8	1	2	0	0	#NULL!	4	0	11	4	0	4020	0	11.0137	1	6	2	1	32.7246	1	67	2	2004	7.2	259	3300	0	1	0	0	1
3096	66	166	23.9512	2	KPDG10	03	DI714	4	0	0	1	1	1	1	0	0	10	1	1	6	1	#NULL!	3	1	0	4	0	9	1	0.0246575	1	6	4	0	23.9512	1	83	1	2004	8.4	151	2400	0	1	0	0	0
3095	103	180	31.7901	3	KPDG21	03		8	1	0	1	0	0	0	0	0	25	1	2	17	1	#NULL!	4	1	0	4	0	2	1	0.00547945	1	6	2	0	31.7901	1	65	1	2004	8.5	102	4000	0	1	0	0	1
3094	63	163	23.7118	3	KPDG10	03	DI714	6	0	0	1	0	0	0	0	0	6	1	1	0	0	#NULL!	4	0	11	4	0	3937	0	10.7863	1	6	3	0	23.7118	2	73	0	2004	8.1	61	2000	0	1	0	0	0
3093	70	165	25.7117	2	KPDG10	03	DI714	3	1	0	1	0	0	0	0	0	9	1	1	6	1	#NULL!	2	0	11	4	0	3908	0	10.7068	1	6	3	0	25.7117	1	70	2	2004	10.1	97	1680	0	0	1	0	0
3092	71	176	22.921	2	KPDG21	03		1	0	0	1	0	0	0	0	0	7	1	2	6	1	#NULL!	1	1	5	4	0	1968	0	5.39178	1	6	4	1	22.921	1	80	0	2004	8.2	69	650	0	1	0	0	0
3091	80	174	26.4236	3	KPDG10	03	DI714	6	0	0	1	0	0	0	0	0	6	1	1	0	0	#NULL!	4	0	11	4	0	3860	0	10.5753	1	6	3	0	26.4236	2	76	2	2004	7.3	80	3000	0	0	0	0	0
3090	67	178	21.1463	3	KPDG21	03	DI713	4	0	0	1	0	0	0	0	0	14	1	2	10	1	#NULL!	3	1	7	4	0	2483	0	6.80274	1	6	4	1	21.1463	1	81	1	2004	8.2	250	1900	0	1	0	0	1
3089	51	170	17.6471	2	KPDG21	03	DI714	4	0	0	1	1	0	0	0	0	6	1	2	2	1	#NULL!	3	1	7	4	0	2571	0	7.04384	1	6	3	0	17.6471	1	71	2	2004	9	77	1800	0	0	1	0	1
3088	70	167	25.0995	2	KPDG24	03	DI714	2	1	0	1	1	0	0	0	0	26	1	2	24	1	#NULL!	2	1	0	4	0	64	0	0.175342	1	6	4	1	25.0995	1	83	2	2004	7.9	192	2100	0	1	0	0	1
3087	78	175	25.4694	2	KPDG21	03	DI714	2	0	0	1	0	0	0	0	0	6	1	2	4	1	#NULL!	2	1	4	4	0	1479	0	4.05205	1	6	3	0	25.4694	1	77	1	2004	10.5	126	750	0	1	0	0	0
3086	72	173	24.0569	3	KPDG21	03	DI714	7	1	0	1	1	0	0	0	0	54	1	2	47	1	#NULL!	4	1	6	4	0	2139	0	5.86027	1	6	2	0	24.0569	1	66	2	2004	9.9	80	3000	1	0	0	0	0
3085	68	167	24.3824	2	KPDG24	03	DI714	2	1	1	1	1	1	0	0	0	23	1	2	21	1	#NULL!	2	1	2	4	0	889	0	2.43562	1	6	3	0	24.3824	2	74	1	2004	8.8	82	2000	0	1	0	0	1
3084	78	176	25.1808	1	KPDG24	03	DI714	4	0	0	1	0	0	0	0	0	7	1	2	3	1	#NULL!	3	0	10	4	0	3748	0	10.2685	1	6	3	1	25.1808	1	76	2	2004	6.2	65	3500	0	#NULL!	0	0	0
3083	50	167	17.9282	3	KPDG10	03		6	0	0	1	0	0	0	0	0	8	1	1	2	1	#NULL!	4	1	2	4	0	802	0	2.19726	1	6	3	1	17.9282	2	79	0	2004	5.8	122	2600	0	0	0	0	0
3082	97	187	27.7389	2	KPDG21	03	DI714	5	1	0	1	0	0	0	0	0	20	1	2	15	1	#NULL!	3	1	1	4	0	393	0	1.07671	1	6	2	0	27.7389	1	65	2	2005	#NULL!	#NULL!	2400	0	1	0	1	1
3081	60	167	21.5139	3	KPDG21	03		6	0	0	1	0	0	0	0	0	6	1	2	0	0	#NULL!	4	1	1	4	0	284	0	0.778082	1	6	2	0	21.5139	2	61	1	2005	8.4	60	2800	0	0	0	0	0
3080	64	174	21.1389	3	KPDG10	03		4	1	0	1	0	0	0	0	0	15	1	1	11	1	#NULL!	3	1	0	4	0	21	1	0.0575342	1	6	4	0	21.1389	1	84	2	2005	9.7	70	1200	0	1	1	0	0
3079	80	178	25.2493	2	KPDG10	03	DI714	1	0	0	1	0	1	1	0	0	8	1	1	7	1	#NULL!	1	1	1	4	0	224	0	0.613699	1	6	3	1	25.2493	1	78	2	2005	7.7	206	700	0	0	0	0	0
3078	80	178	25.2493	2	KPDG10	03	DI714	4	0	0	1	0	0	0	0	0	6	1	1	2	1	#NULL!	3	1	0	4	0	3	1	0.00821918	1	6	3	0	25.2493	1	71	1	2005	8.8	85	2900	1	1	0	0	0
3077	80	161	30.863	2	KPDG24	03	DI714	7	0	0	1	0	0	0	0	0	17	1	2	10	1	#NULL!	4	1	1	4	0	496	0	1.3589	1	6	3	0	30.863	1	76	1	2005	8.3	99	4400	0	0	0	0	1
3076	104	182	31.3972		KPDG22	03	DI714	4	0	0	1	0	0	0	0	0	6	1	2	2	1	#NULL!	3	1	8	4	0	3062	0	8.38904	1	6	4	0	31.3972	1	84	0	2005	9.2	92	3400	0	0	1	0	1
3075	79	187	22.5914	2	KPDG24	03	DI714	4	0	0	1	1	1	0	0	0	8	1	2	4	1	#NULL!	3	1	0	4	0	14	1	0.0383562	1	6	2	0	22.5914	1	69	2	2005	9.4	118	4000	0	1	1	0	1
3074	68	164	25.2826	2	KPDG10	03		4	0	0	1	0	0	0	0	0	6	1	1	2	1	#NULL!	3	1	4	4	0	1323	0	3.62466	1	6	4	1	25.2826	1	80	1	2005	7.1	279	2100	0	1	0	0	0
3073	64	172	21.6333	3	KPDG10	03		4	0	0	1	0	0	0	0	0	6	1	1	2	1	#NULL!	3	1	4	4	0	1376	0	3.76986	1	6	4	1	21.6333	1	80	1	2005	7.6	110	1000	0	0	0	0	1
3072	70	171	23.939	1	KPDG10	03	DI714	7	0	0	1	0	0	0	0	0	7	1	1	0	0	#NULL!	4	0	10	4	0	3479	0	9.53151	1	6	4	1	23.939	2	83	1	2005	6	71	1500	0	0	0	0	0
3071	52	151	22.806	2	KPDG10	03	DI714	4	0	0	1	0	0	0	0	0	8	1	1	4	1	#NULL!	3	1	2	4	0	634	0	1.73699	1	6	4	0	22.806	2	84	0	2005	8.8	94	2500	0	1	0	0	1
3070	70	#NULL!	#NULL!	2	KPDG10	03	DI714	8	1	0	1	0	1	0	0	0	43	1	1	35	1	#NULL!	4	1	0	4	0	35	0	0.0958904	1	6	3	0	25.93	1	74	1	2005	9.9	80	5500	0	1	0	1	1
3069	101	185	29.5106	3	KPDG24	03	DI714	7	0	1	1	1	1	1	0	0	17	1	2	10	1	#NULL!	4	1	1	4	0	472	0	1.29315	1	6	2	1	29.5106	1	66	0	2006	6.1	279	1700	1	0	0	0	1
3068	#NULL!	#NULL!	#NULL!	3	KPDG10	03	DI714	6	0	0	1	0	0	0	0	0	8	1	1	2	1	#NULL!	4	1	2	4	0	563	0	1.54247	1	6	2	0	25.93	1	67	1	2006	#NULL!	#NULL!	3000	1	1	0	1	1
3067	71	165	26.079	2	KPDG21	03		11	0	0	1	0	1	0	0	0	14	1	2	3	1	#NULL!	4	1	1	4	0	482	0	1.32055	1	6	3	1	26.079	2	77	2	2006	7	164	7685	0	1	0	0	0
3066	72	183	21.4996	3	KPDG21	03	DI714	8	0	0	1	0	0	0	0	0	8	1	2	0	0	#NULL!	4	1	7	4	0	2488	0	6.81644	1	6	2	1	21.4996	1	63	2	2006	7.5	69	3800	0	0	0	0	1
3065	93	178	29.3524	2	KPDG10	03	DI714	8	0	0	1	0	0	0	0	0	8	1	1	0	0	#NULL!	4	0	9	4	0	3200	0	8.76712	1	6	3	0	29.3524	1	77	0	2006	9.1	70	4600	0	1	0	0	0
3064	56	174	18.4965	2	KPDG10	03		0	0	0	1	0	0	0	0	0	8	1	1	8	1	#NULL!	0	1	0	4	0	110	0	0.30137	1	6	3	0	18.4965	1	77	1	2006	8.8	125	1200	0	1	0	1	1
3063	78	164	29.0006	2	KPDG10	03		5	0	0	1	0	0	0	0	0	6	1	1	1	1	#NULL!	3	0	9	4	0	3131	0	8.57808	1	6	2	0	29.0006	2	67	2	2006	8.8	85	3500	0	1	0	0	0
3062	79	176	25.5036	2	KPDG24	03	DI714	2	0	1	1	1	0	0	0	0	6	1	2	4	1	#NULL!	2	1	0	4	0	14	1	0.0383562	1	6	3	1	25.5036	1	77	0	2006	8.2	140	1750	0	1	0	0	1
3061	104	170	35.9862	2	KPDG21	03	DI714	6	0	0	1	0	0	0	0	0	6	1	2	0	0	#NULL!	4	0	8	4	0	3039	0	8.32603	1	6	2	0	35.9862	1	65	1	2006	8.5	85	4000	0	0	0	0	1
3060	88	174	29.0659	2	KPDG10	03	DI714	4	0	0	1	0	0	0	0	0	6	1	1	2	1	#NULL!	3	0	8	4	0	3010	0	8.24658	1	6	2	0	29.0659	1	62	1	2006	8.5	99	3000	0	1	0	0	0
3059	55	167	19.721	2	KPDG21	03		8	1	0	1	1	1	0	0	1	37	1	2	29	1	#NULL!	4	1	0	4	0	10	1	0.0273973	1	6	4	1	19.721	1	81	2	2007	7.8	87	4500	0	1	0	1	1
3058	72	178	22.7244	2	KPDG21	03		8	0	0	1	1	1	1	0	0	72	1	2	64	1	#NULL!	4	1	0	4	0	48	0	0.131507	1	6	2	1	22.7244	1	67	1	2007	8	146	5000	0	1	0	0	1
3057	61	172	20.6193	1	KPDG10	03	DI714	1	0	1	1	0	1	0	0	0	10	1	1	9	1	#NULL!	1	1	0	4	0	3	1	0.00821918	1	6	3	0	20.6193	1	76	1	2007	8.3	84	700	0	0	0	0	0
3056	68	173	22.7204	2	KPDG24	03	DI714	6	0	0	1	1	1	1	0	0	25	1	2	19	1	#NULL!	4	1	7	4	0	2563	0	7.02192	1	6	2	1	22.7204	2	68	1	2007	7.1	94	3500	0	1	0	0	0
3055	80	175	26.1224	2	KPDG10	03	DI714	4	0	0	1	0	0	0	0	0	6	1	1	2	1	#NULL!	3	1	6	4	0	2318	0	6.35068	1	6	4	1	26.1224	1	80	1	2007	8.1	105	2700	0	1	1	1	0
3054	66	170	22.8374	2	KPDG21	03	DI714	0	0	0	1	1	1	1	0	0	8	1	2	8	1	#NULL!	0	1	0	4	0	32	0	0.0876712	1	6	4	1	22.8374	1	80	2	2007	8.2	121	800	0	0	0	0	0
3053	62	176	20.0155	2	KPDG10	03	DI714	7	0	0	1	0	0	0	0	0	7	1	1	0	0	#NULL!	4	1	7	4	0	2610	0	7.15068	1	6	4	0	20.0155	1	84	1	2008	8.7	103	5500	0	0	0	0	1
3052	89	190	24.6537	2	KPDG21	03	DI714	6		#NULL!	1	1	0	0	0	0	6	1	2	0	0	#NULL!	4	0	7	4	0	2537	0	6.95068	1	6	3	0	24.6537	1	74	1	2008	9	#NULL!	5000	0	0	0	0	0
3051	75	163	28.2284	2	KPDG21	03		3	1	0	1	0	0	0	0	0	17	1	2	14	1	#NULL!	2	1	2	4	0	560	0	1.53425	1	6	3	0	28.2284	2	71	0	2008	8.2	69	3300	0	1	0	0	0
3050	102	180	31.4815	2	KPDG21	03	DI714	0	0	1	1	1	1	1	0	0	6	1	2	6	1	#NULL!	0	1	0	4	0	12	1	0.0328767	1	6	3	0	31.4815	1	76	0	2008	#NULL!	#NULL!	2400	0	1	0	0	1
3049	67	177	21.3859	3	KPDG10	03		4	0	0	1	0	0	0	0	0	8	1	1	4	1	#NULL!	3	1	4	4	0	1464	0	4.01096	1	6	3	1	21.3859	1	74	2	2008	8.2	70	2200	0	1	0	0	1
3048	65	165	23.8751	2	KPDG10	03	DI714	2	0	1	1	0	1	0	0	1	9	1	1	7	1	#NULL!	2	1	0	4	0	1	1	0.00273973	1	6	3	0	23.8751	2	71	1	2009	9.5	77	700	1	1	1	0	1
3047	80	183	23.8884	2	KPDG10	03	DI714	4	0	0	1	0	0	0	0	0	11	1	1	7	1	#NULL!	3	0	6	4	0	2207	0	6.04658	1	6	3	1	23.8884	1	79	1	2009	7.1	126	1500	0	1	0	0	1
3046	75	175	24.4898	2	KPDG21	03	DI714	4	0	0	1	0	0	0	0	0	7	1	2	3	1	#NULL!	3	0	6	4	0	2200	0	6.0274	1	6	3	0	24.4898	1	77	1	2009	8.9	83	1800	0	1	0	0	0
3045	62	158	24.8358	1	KPDG21	03	DI714	16	0	0	1	0	0	0	0	0	16	1	2	0	0	#NULL!	4	0	6	4	0	2178	0	5.96712	1	6	2	0	24.8358	2	67	1	2009	9.6	88	7500	0	1	0	0	1
3044	76	178	23.9869	2	KPDG23	03	DI714	10	0	0	1	0	0	1	0	0	20	1	2	10	1	#NULL!	4	0	6	4	0	2152	0	5.89589	1	6	3	1	23.9869	1	71	2	2009	7.1	110	4000	0	1	0	0	0
3043	92	168	32.5964	1	KPDG10	03	DI714	2	0	0	1	0	0	0	0	0	11	1	1	9	1	#NULL!	2	0	6	4	0	2059	0	5.6411	1	6	2	0	32.5964	1	69	1	2009	8.7	79	1300	0	0	0	0	0
3042	90	178	28.4055	2	KPDG24	03	DI714	8	0	1	1	0	1	0	0	0	9	1	2	1	1	#NULL!	4	1	0	4	0	1	1	0.00273973	1	6	4	1	28.4055	1	81	1	2009	6.7	172	9500	0	1	1	0	1
3041	94	174	31.0477	3	KPDG24	03	DI714	4	1	0	1	0	1	1	0	0	39	1	2	35	1	#NULL!	3	1	0	4	0	3	1	0.00821918	1	6	3	1	31.0477	1	75	1	2009	8	84	2000	1	1	0	0	0
3040	92	187	26.309	2	KPDG21	03	DI723	7	0	0	1	1	1	0	0	0	26	1	2	19	1	#NULL!	4	1	0	4	0	27	1	0.0739726	1	6	3	1	26.309	1	73	1	2009	7.5	74	3800	0	1	0	0	0
3039	64	165	23.5078	3	KPDG21	03	DI714	6	0	0	1	0	1	1	0	0	6	1	2	0	0	#NULL!	4	1	0	4	0	2	1	0.00547945	1	6	3	0	23.5078	1	75	1	2009	8.7	58	3000	0	0	0	0	0
3038	117	192	31.7383	2	KPDG22	03	DI723	2	0	0	1	1	1	1	0	0	14	1	2	12	1	#NULL!	2	1	0	4	0	12	1	0.0328767	1	6	3	0	31.7383	1	70	2	2009	9.7	99	3000	0	1	0	0	0
3037	130	180	40.1235		KPDG10	03	DI714	10	0	0	1	0	0	0	0	0	20	1	1	10	1	#NULL!	4	0	5	4	0	1891	0	5.18082	1	6	2	0	40.1235	1	62	2	2010	9.1	71	4800	1	1	1	0	1
3036	74	172	25.0135	2	KPDG10	03	DI714	9	0	1	1	1	1	1	0	0	27	1	1	18	1	#NULL!	4	1	0	4	0	10	1	0.0273973	1	6	3	0	25.0135	1	77	2	2010	9.1	91	8000	0	0	0	0	0
3035	80	175	26.1224	3	KPDG21	03		6	0	1	1	0	0	1	0	1	6	1	2	0	0	#NULL!	4	1	0	4	0	7	1	0.0191781	1	6	2	1	26.1224	1	66	2	2010	5.2	90	3000	1	0	0	0	0
3034	69	180	21.2963	3	KPDG10	03		4	1	1	1	0	1	1	0	1	14	1	1	10	1	#NULL!	3	1	0	4	0	19	1	0.0520548	1	6	3	0	21.2963	1	77	2	2010	9.2	74	2700	0	0	1	1	0
3033	#NULL!	#NULL!	#NULL!	3	KPDG24	03		6	1	0	1	0	0	0	0	0	17	1	2	11	1	#NULL!	4	0	5	4	0	1731	0	4.74247	1	6	2	1	25.93	1	69	1	2010	8.2	85	2000	0	1	1	1	0
3032	110	180	33.9506	2	KPDG10	03	DI714	4	0	0	1	0	0	1	0	0	8	1	1	4	1	#NULL!	3	1	0	4	0	2	1	0.00547945	1	6	2	0	33.9506	1	63	2	2010	9.6	88	4070	0	1	0	0	1
3031	80	176	25.8264	2	KPDG10	03	DI714	16	0	0	1	1	1	1	0	0	22	1	1	6	1	#NULL!	4	0	4	4	0	1604	0	4.39452	1	6	3	0	25.8264	1	76	0	2010	8.3	97	8000	1	1	0	0	1
3030	82	168	29.0533	1	KPDG10	03		3	0	1	1	0	0	0	0	0	17	1	1	14	1	#NULL!	2	1	0	4	0	91	0	0.249315	1	6	3	1	29.0533	1	74	2	2011	7.9	97	2200	0	0	0	0	1
3029	75	178	23.6713	2	KPDG10	03		8	0	0	1	0	1	0	0	0	8	1	1	0	0	#NULL!	4	0	3	4	0	1221	0	3.34521	1	6	4	1	23.6713	1	81	1	2011	7	120	3400	0	1	1	0	1
3028	95	189	26.595	3	KPDG10	03	DI713	12	0	0	1	1	0	0	0	0	12	1	1	0	0	#NULL!	4	1	0	4	0	3	1	0.00821918	1	6	3	0	26.595	1	72	2	2012	9.2	67	6000	1	1	1	1	1
3027	86	174	28.4053	3	KPDG24	03		9	0	0	1	1	0	0	0	0	11	1	2	2	1	#NULL!	4	0	3	4	0	960	0	2.63014	1	6	3	0	28.4053	1	74	1	2012	8.3	69	4300	1	1	1	1	1
3026	74	178	23.3556	3	KPDG10	03		3	0	1	1	0	0	0	0	0	7	1	1	4	1	#NULL!	2	1	0	4	0	152	0	0.416438	1	6	3	0	23.3556	1	79	0	2013	9.4	97	1400	0	1	0	0	1
3025	#NULL!	175	#NULL!	3	KPDG10	03		5	0	0	1	1	1	0	0	0	11	1	1	6	1	#NULL!	3	1	0	4	0	5	1	0.0136986	1	6	3	1	25.93	2	78	1	2013	6.7	100	2500	0	0	0	0	1
3024	80	180	24.6914	2	KPDG10	03		7	0	0	1	0	0	0	0	0	7	1	1	0	0	#NULL!	4	0	1	4	0	422	0	1.15616	1	6	4	0	24.6914	1	83	1	2014	9	93	3500	0	0	0	0	0
3023	73	166	26.4915	1	KPDG24	03		0	0	0	1	1	1	1	0	0	9	1	2	9	1	#NULL!	0	1	0	4	0	12	1	0.0328767	1	6	3	0	26.4915	1	78	2	2014	#NULL!	#NULL!	2350	0	1	0	0	0
3022	#NULL!	#NULL!	#NULL!	2	KPDG10	03	DI714	0	0	1	1	0	0	0	0	0	10	1	1	10	1	#NULL!	0	0	1	4	0	316	0	0.865753	1	6	3	0	25.93	2	78	2	2014	#NULL!	#NULL!	1500	0	0	0	0	0
3021	94	186	27.1708	2	KPDG21	03	DI714	13	0	0	1	0	0	0	0	0	13	1	2	0	0	#NULL!	4	0	1	4	0	190	0	0.520548	1	6	3	0	27.1708	1	70	1	2014	9.9	86	6100	0	0	0	0	0
3020	#NULL!	#NULL!	#NULL!	4	KPDG10	03		8	0	0	1	0	0	0	0	0	10	1	1	2	1	#NULL!	4	0	1	4	0	183	0	0.50137	1	6	2	0	25.93	1	69	1	2014	#NULL!	#NULL!	2000	0	1	0	0	1
3019	#NULL!	#NULL!	#NULL!		KPDG10	03	DI714	2	0	0	0	0	0	0	0	0	4	1	1	2	1	#NULL!	2	1	5	3	0	1693	0	4.63836	1	4	3	1	25.93	1	78	0	2000	7.6	104	1800	0	0	0	0	0
3018	84	182	25.3593		KPDG21	03	DI714	5	0	0	0	0	0	0	0	0	5	1	2	0	0	#NULL!	3	1	12	3	0	4392	0	12.0329	1	5	2	0	25.3593	1	63	2	2000	9.7	99	3800	0	0	1	0	1
3017	#NULL!	#NULL!	#NULL!		KPDG21	03	DI714	4	0	0	0	0	0	0	0	0	5	1	2	1	1	#NULL!	3	1	8	3	0	3035	0	8.31507	1	5	3	1	25.93	1	72	2	2000	7.2	95	2000	0	1	0	0	1
3016	83	176	26.7949		KPDG21	03	DI714	4	0	0	0	0	0	0	0	0	4	1	2	0	0	#NULL!	3	0	15	3	0	5545	0	15.1918	1	4	2	0	26.7949	1	63	2	2000	8.6	114	2000	0	0	0	0	0
3015	#NULL!	#NULL!	#NULL!		KPDG10	03	DI714	4	0	0	0	0	0	0	0	0	4	1	1	0	0	#NULL!	3	1	2	3	0	865	0	2.36986	1	4	3	0	25.93	1	73	0	2000	9.1	145	3000	0	1	1	0	1
3014	#NULL!	#NULL!	#NULL!		KPDG10	03	DI714	2	0	0	0	0	0	0	0	0	4	1	1	2	1	#NULL!	2	1	8	3	0	2902	0	7.95068	1	4	4	0	25.93	1	81	2	2000	8.7	104	1170	0	0	0	0	0
3013	#NULL!	#NULL!	#NULL!		KPDG10	03	DI714	3	0	0	0	1	0	0	0	0	4	1	1	1	1	#NULL!	2	1	11	3	0	3965	0	10.863	1	4	3	0	25.93	1	75	1	2000	#NULL!	#NULL!	1000	0	0	1	0	1
3012	#NULL!	#NULL!	#NULL!		KPDG10	03	DI714	2	0	0	0	0	0	0	0	0	5	1	1	3	1	#NULL!	2	1	9	3	0	3448	0	9.44658	1	5	4	0	25.93	2	82	2	2000	8.6	70	800	0	1	0	0	1
3011	#NULL!	#NULL!	#NULL!		KPDG21	03	DI714	4	0	0	0	0	0	0	0	0	4	1	2	0	0	#NULL!	3	0	15	3	0	5476	0	15.0027	1	4	1	0	25.93	1	55	2	2000	9.9	97	3000	0	1	0	0	1
3010	#NULL!	#NULL!	#NULL!		KPDG21	03	DI714	3	0	0	0	0	0	0	0	0	5	1	2	2	1	#NULL!	2	1	2	3	0	825	0	2.26027	1	5	3	0	25.93	2	75	2	2000	8.6	75	2200	0	0	0	0	0
3009	#NULL!	#NULL!	#NULL!		KPDG21	03	DI714	1	0	0	0	0	0	0	0	0	5	1	2	4	1	#NULL!	1	1	13	3	0	4746	0	13.0027	1	5	3	0	25.93	1	74	1	2000	9.3	116	1400	0	1	0	0	0
3008	#NULL!	#NULL!	#NULL!		KPDG10	03	DI714	4	0	0	0	0	0	0	0	0	4	1	1	0	0	#NULL!	3	1	11	3	0	3862	0	10.5808	1	4	3	1	25.93	1	76	2	2000	7.3	100	3000	0	0	0	0	1
3007	99	171	33.8566		KPDG21	03	DI714	2	0	0	0	1	0	0	0	0	4	1	2	2	1	#NULL!	2	0	15	3	0	5385	0	14.7534	1	4	2	0	33.8566	1	61	2	2000	9.6	79	800	0	1	0	0	0
3006	80	170	27.6817		KPDG21	03	DI714	1	0	0	0	0	0	0	0	0	4	1	2	3	1	#NULL!	1	0	15	3	0	5384	0	14.7507	1	4	3	0	27.6817	1	74	1	2000	9.3	96	1500	0	1	0	0	0
3005	67	179	20.9107		KPDG21	03	DI714	4	0	0	0	0	0	0	0	0	4	1	2	0	0	#NULL!	3	1	4	3	0	1544	0	4.23014	1	4	3	1	20.9107	1	78	1	2000	6.9	95	2000	0	0	0	0	1
3004	76	175	24.8163		KPDG24	03	DI714	4	0	0	0	0	0	0	0	0	4	1	2	0	0	#NULL!	3	1	3	3	0	1241	0	3.4	1	4	1	0	24.8163	1	57	2	2000	10.2	60	3200	0	0	0	0	0
3003	#NULL!	#NULL!	#NULL!		KPDG10	03	DI714	3	0	0	0	0	1	0	0	0	4	1	1	1	1	#NULL!	2	1	5	3	0	1675	0	4.58904	1	4	3	0	25.93	1	75	1	2000	9.1	103	2400	1	1	1	0	0
3002	76	172	25.6896		KPDG24	03	DI714	2	0	0	0	1	0	0	0	0	5	1	2	3	1	#NULL!	2	1	5	3	0	2007	0	5.49863	1	5	3	1	25.6896	1	72	2	2000	7.7	166	1800	0	1	1	0	1
3001	90	150	40		KPDG10	03	DI714	4	0	0	0	0	0	0	0	0	4	1	1	0	0	#NULL!	3	1	2	3	0	742	0	2.03288	1	4	2	0	40	1	63	1	2000	8.8	86	2500	0	1	0	0	0
3000	#NULL!	#NULL!	#NULL!		KPDG10	03	DI714	2	0	0	0	0	0	0	0	0	5	1	1	3	1	#NULL!	2	1	3	3	0	1207	0	3.30685	1	5	3	0	25.93	1	74	2	2000	9.5	79	1300	0	0	0	0	0
2999	73	172	24.6755		KPDG21	03	DI714	4	0	0	0	0	1	1	0	0	4	1	2	0	0	#NULL!	3	1	6	3	0	2189	0	5.99726	1	4	1	0	24.6755	2	57	1	2000	7.8	68	3300	0	1	0	1	0
2998	94	172	31.7739		KPDG21	03	DI714	4	0	0	0	0	0	0	0	0	4	1	2	0	0	#NULL!	3	1	8	3	0	3005	0	8.23288	1	4	2	0	31.7739	1	64	1	2000	10.2	118	2500	1	1	1	1	1
2997	76	170	26.2976		KPDG21	03	DI714	2	0	0	0	0	0	0	0	0	5	1	2	3	1	#NULL!	2	1	9	3	0	3210	0	8.79452	1	5	3	0	26.2976	1	76	0	2000	10.2	118	1200	0	1	1	0	1
2996	82	182	24.7555		KPDG24	03	DI714	#NULL!	0	0	0	0	0	0	0	0	4	1	2	#NULL!	0	#NULL!	#NULL!	1	3	3	0	1049	0	2.87397	1	4	2	0	24.7555	1	65	0	2000	8.4	116	1100	0	0	0	0	0
2995	#NULL!	#NULL!	#NULL!		KPDG10	03	DI714	5	0	0	0	1	0	0	0	0	5	1	1	0	0	#NULL!	3	1	14	3	0	5002	0	13.7041	1	5	2	0	25.93	2	68	2	2000	8.2	98	2250	0	0	0	0	0
2994	88	184	25.9924		KPDG10	03	DI714	4	0	0	0	0	0	0	0	0	4	1	1	0	0	#NULL!	3	1	9	3	0	3271	0	8.96164	1	4	4	1	25.9924	1	87	1	2000	7.6	96	2800	0	1	0	0	0
2993	#NULL!	#NULL!	#NULL!		KPDG10	03	DI714	2	0	0	0	0	0	0	0	0	4	1	1	2	1	#NULL!	2	1	5	3	0	1860	0	5.09589	1	4	3	0	25.93	2	71	2	2000	8.1	74	800	0	0	0	0	0
2992	#NULL!	#NULL!	#NULL!		KPDG21	03	DI714	#NULL!	0	0	0	0	0	0	0	0	5	1	2	#NULL!	0	#NULL!	#NULL!	1	7	3	0	2649	0	7.25753	1	5	1	0	25.93	1	58	2	2000	9	86	1040	0	0	1	0	0
2991	120	184	35.4442		KPDG21	03	DI714	2	0	0	0	0	0	0	0	0	4	1	2	2	1	#NULL!	2	0	14	3	0	5251	0	14.3863	1	4	2	0	35.4442	1	61	2	2000	10	106	2800	0	1	0	0	0
2990	70	169	24.5089		KPDG10	03	DI714	3	0	0	0	0	0	0	0	0	4	1	1	1	1	#NULL!	2	1	9	3	0	3173	0	8.69315	1	4	3	0	24.5089	1	70	0	2000	8.4	94	1900	0	0	0	0	0
2989	90	176	29.0548		KPDG10	03	DI714	4	0	0	0	0	0	0	0	0	4	1	1	0	0	#NULL!	3	1	10	3	0	3510	0	9.61644	1	4	2	0	29.0548	1	69	0	2000	9.7	76	2000	0	0	0	0	0
2988	69	182	20.8308		KPDG24	03	DI714	#NULL!	0	0	0	0	0	0	0	0	5	1	2	#NULL!	0	#NULL!	#NULL!	1	0	3	0	155	0	0.424658	1	5	3	1	20.8308	1	77	2	2001	7.3	108	1500	0	0	0	0	0
2987	#NULL!	#NULL!	#NULL!		KPDG21	03	DI714	3	0	0	0	0	0	0	0	0	5	1	2	2	1	#NULL!	2	1	8	3	0	2863	0	7.84384	1	5	1	0	25.93	1	55	2	2001	8.8	78	2500	0	0	0	0	0
2986	93	169	32.5619		KPDG21	03	DI714	4	0	0	0	0	0	0	0	0	4	1	2	0	0	#NULL!	3	1	5	3	0	1852	0	5.07397	1	4	3	0	32.5619	2	78	2	2001	9.2	94	2600	0	1	0	0	1
2985	79	179	24.6559		KPDG21	03	DI714	4	0	0	0	0	0	0	0	0	4	1	2	0	0	#NULL!	3	1	6	3	0	2338	0	6.40548	1	4	4	1	24.6559	1	83	1	2001	7.4	118	1800	0	0	1	0	0
2984	90	#NULL!	#NULL!		KPDG10	03	DI714	#NULL!	0	0	0	1	0	0	0	0	4	1	1	#NULL!	0	#NULL!	#NULL!	0	14	3	0	5118	0	14.0219	1	4	2	0	25.93	1	64	2	2001	10.1	141	2600	0	1	0	0	0
2983	75	180	23.1481		KPDG24	03	DI714	4	0	0	0	0	0	0	0	0	4	1	2	0	0	#NULL!	3	1	3	3	0	970	0	2.65753	1	4	3	1	23.1481	1	72	1	2001	6.5	116	800	1	0	0	0	0
2982	#NULL!	#NULL!	#NULL!		KPDG21	03	DI714	4	0	0	0	0	0	0	0	0	4	1	2	0	0	#NULL!	3	0	14	3	0	5098	0	13.9671	1	4	3	1	25.93	1	72	1	2001	7.8	97	3000	0	0	0	0	1
2981	#NULL!	#NULL!	#NULL!		KPDG24	03	DI714	2	0	0	0	0	0	0	0	0	4	1	2	2	1	#NULL!	2	1	4	3	0	1333	0	3.65205	1	4	2	0	25.93	1	60	2	2001	9.2	75	1300	1	0	0	0	0
2980	88	180	27.1605		KPDG21	03	DI714	4	0	0	0	0	0	0	0	0	4	1	2	0	0	#NULL!	3	1	9	3	0	3291	0	9.01644	1	4	3	1	27.1605	1	75	1	2001	7.8	108	2000	0	1	1	0	0
2979	80	175	26.1224		KPDG21	03	DI714	4	0	0	0	0	0	0	0	0	4	1	2	0	0	#NULL!	3	1	14	3	0	5054	0	13.8466	1	4	2	1	26.1224	1	65	1	2001	7.3	61	2628	0	0	0	0	0
2978	68	174	22.46		KPDG21	03	DI714	1	0	0	0	0	0	0	0	0	5	1	2	4	1	#NULL!	1	1	1	3	0	402	0	1.10137	1	5	2	1	22.46	1	67	2	2001	6.6	112	1445	0	0	1	0	0
2977	#NULL!	#NULL!	#NULL!		KPDG10	03	DI714	4	0	0	0	0	0	0	0	0	5	1	1	1	1	#NULL!	3	0	14	3	0	5068	0	13.8849	1	5	3	0	25.93	1	75	1	2001	9.8	79	2000	1	0	0	1	0
2976	54	162	20.5761		KPDG10	03	DI714	2	0	0	0	0	0	0	0	0	4	1	1	2	1	#NULL!	2	1	1	3	0	440	0	1.20548	1	4	4	1	20.5761	1	83	1	2001	8.2	72	1500	0	0	0	0	0
2975	52	155	21.6441		KPDG10	03	DI714	2	0	0	0	0	0	0	0	0	4	1	1	2	1	#NULL!	2	0	14	3	0	5050	0	13.8356	1	4	2	0	21.6441	2	65	1	2001	9.1	73	1450	0	1	1	0	0
2974	#NULL!	#NULL!	#NULL!		KPDG24	03	DI714	2	0	0	0	0	0	0	0	0	4	1	2	2	1	#NULL!	2	0	14	3	0	5040	0	13.8082	1	4	2	1	25.93	1	69	1	2001	8	147	2600	0	0	0	0	1
2973	92	180	28.3951		KPDG10	03	DI714	5	0	0	0	0	0	0	0	0	5	1	1	0	0	#NULL!	3	1	5	3	0	1653	0	4.52877	1	5	3	0	28.3951	1	75	0	2001	9	143	2900	0	1	0	0	0
2972	80	#NULL!	#NULL!		KPDG21	03	DI714	5	0	0	0	0	0	0	0	0	5	1	2	0	0	#NULL!	3	1	3	3	0	1243	0	3.40548	1	5	3	0	25.93	1	79	0	2001	8.4	88	2500	0	0	0	0	0
2971	#NULL!	#NULL!	#NULL!		KPDG10	03	DI714	5	0	0	0	0	0	0	0	0	5	1	1	0	0	#NULL!	3	0	14	3	0	4986	0	13.6603	1	5	1	1	25.93	1	58	0	2001	8.2	88	1600	0	0	0	0	1
2970	80	174	26.4236		KPDG24	03	DI714	4	0	0	0	0	0	0	0	0	4	1	2	0	0	#NULL!	3	1	8	3	0	3029	0	8.29863	1	4	3	1	26.4236	1	79	1	2001	8.2	104	2700	0	0	0	0	0
2969	84	171	28.7268		KPDG10	03	DI714	2	0	0	0	1	0	0	0	0	4	1	1	2	1	#NULL!	2	0	14	3	0	4943	0	13.5425	1	4	1	0	28.7268	1	50	0	2001	#NULL!	#NULL!	1500	0	1	0	0	0
2968	60	165	22.0386		KPDG10	03	DI714	3	0	0	0	0	0	0	0	0	4	1	1	1	1	#NULL!	2	0	13	3	0	4913	0	13.4603	1	4	1	0	22.0386	2	55	1	2001	8.4	73	2700	0	1	0	1	0
2967	#NULL!	#NULL!	#NULL!		KPDG21	03	DI714	4	0	0	0	0	0	0	0	0	5	1	2	1	1	#NULL!	3	0	13	3	0	4881	0	13.3726	1	5	3	0	25.93	1	72	1	2001	9.8	98	1600	0	1	1	0	1
2966	#NULL!	#NULL!	#NULL!		KPDG10	03	DI714	4	0	0	0	0	0	0	0	0	4	1	1	0	0	#NULL!	3	1	9	3	0	3143	0	8.61096	1	4	3	1	25.93	1	78	2	2001	8.1	139	2100	1	1	0	0	0
2965	75	#NULL!	#NULL!		KPDG21	03	DI714	3	0	0	0	0	0	0	0	0	5	1	2	2	1	#NULL!	2	1	13	3	0	4770	0	13.0685	1	5	2	1	25.93	1	66	2	2001	6.3	108	1100	0	1	0	1	0
2964	80	180	24.6914		KPDG10	03	DI714	2	0	0	0	0	0	0	0	0	4	1	1	2	1	#NULL!	2	0	13	3	0	4846	0	13.2767	1	4	3	0	24.6914	1	74	0	2001	8.6	90	1400	1	1	0	1	1
2963	#NULL!	#NULL!	#NULL!		KPDG21	03	DI714	3	0	0	0	0	0	0	0	0	5	1	2	2	1	#NULL!	2	0	13	3	0	4839	0	13.2575	1	5	2	1	25.93	1	68	1	2001	7.6	61	1800	0	0	0	0	0
2962	50	159	19.7777		KPDG10	03	DI714	2	0	0	0	0	0	0	0	0	4	1	1	2	1	#NULL!	2	1	0	3	0	132	0	0.361644	1	4	3	1	19.7777	2	70	2	2002	6.9	135	1000	0	1	0	0	1
2961	#NULL!	#NULL!	#NULL!		KPDG21	03	DI714	4	0	0	0	0	0	0	0	0	4	1	2	0	0	#NULL!	3	1	6	3	0	2300	0	6.30137	1	4	2	1	25.93	1	67	2	2002	7.9	82	1800	0	1	0	0	0
2960	78	171	26.6749		KPDG24	03	DI714	4	0	0	0	0	0	0	0	0	4	1	2	0	0	#NULL!	3	1	9	3	0	3265	0	8.94521	1	4	3	0	26.6749	1	79	1	2002	9.9	122	2000	0	1	1	0	1
2959	65	158	26.0375		KPDG10	03	DI714	1	0	0	0	0	0	0	0	0	4	1	1	3	1	#NULL!	1	1	12	3	0	4441	0	12.1671	1	4	3	0	26.0375	2	76	0	2002	8.7	83	1100	0	1	0	0	0
2958	#NULL!	#NULL!	#NULL!		KPDG22	03	DI714	4	0	0	0	0	0	0	0	0	4	1	2	0	0	#NULL!	3	1	0	3	0	4	1	0.0109589	1	4	4	1	25.93	1	85	0	2002	8.2	83	1800	0	0	0	0	0
2957	85	175	27.7551		KPDG10	03	DI714	5	0	0	0	0	0	0	0	0	5	1	1	0	0	#NULL!	3	1	5	3	0	1775	0	4.86301	1	5	3	0	27.7551	1	78	1	2002	8.8	218	3200	0	1	0	0	0
2956	58	166	21.048		KPDG10	03	DI714	1	0	0	0	0	0	0	0	0	4	1	1	3	1	#NULL!	1	1	6	3	0	2062	0	5.64932	1	4	2	0	21.048	1	67	1	2002	9.6	115	1500	0	1	0	0	0
2955	87	165	31.9559		KPDG21	03	DI714	4	0	0	0	0	0	0	0	0	4	1	2	0	0	#NULL!	3	1	12	3	0	4336	0	11.8795	1	4	3	0	31.9559	1	74	0	2002	9.9	88	2300	0	0	0	0	0
2954	75	184	22.1526		KPDG21	03	DI714	5	0	0	0	0	0	0	0	0	5	1	2	0	0	#NULL!	3	1	7	3	0	2479	0	6.79178	1	5	3	0	22.1526	1	77	2	2002	8.9	89	5430	0	0	0	0	0
2953	62	176	20.0155		KPDG21	03	DI714	2	0	0	0	0	0	0	0	0	5	1	2	3	1	#NULL!	2	1	2	3	0	610	0	1.67123	1	5	4	0	20.0155	1	82	0	2002	8.5	85	2500	0	1	0	0	0
2952	52	#NULL!	#NULL!		KPDG21	03	DI714	2	0	0	0	0	0	0	0	0	4	1	2	2	1	#NULL!	2	0	13	3	0	4770	0	13.0685	1	4	3	1	25.93	1	75	1	2002	7.3	121	1200	0	0	1	0	1
2951	56	166	20.3223		KPDG10	03	DI714	2	0	0	0	0	0	0	0	0	4	1	1	2	1	#NULL!	2	1	12	3	0	4269	0	11.6959	1	4	3	0	20.3223	1	73	2	2002	9	121	1900	0	0	0	0	0
2950	#NULL!	#NULL!	#NULL!		KPDG10	03	DI714	3	0	0	0	0	0	0	0	0	5	1	1	2	1	#NULL!	2	1	1	3	0	495	0	1.35616	1	5	2	0	25.93	2	67	2	2002	7.4	88	2600	0	0	0	0	1
2949	73	173	24.3911		KPDG21	03	DI714	3	0	0	0	0	0	0	0	0	4	1	2	1	1	#NULL!	2	0	13	3	0	4753	0	13.0219	1	4	3	0	24.3911	1	75	1	2002	9.9	100	2400	0	0	0	0	0
2948	100	182	30.1896		KPDG10	03	DI714	2	0	0	0	0	0	0	0	0	4	1	1	2	1	#NULL!	2	1	8	3	0	2891	0	7.92055	1	4	3	0	30.1896	1	76	2	2002	9.8	99	1800	0	0	0	0	0
2947	#NULL!	#NULL!	#NULL!		KPDG10	03	DI714	3	0	0	0	0	0	0	0	0	4	1	1	1	1	#NULL!	2	0	13	3	0	4692	0	12.8548	1	4	3	0	25.93	1	74	1	2002	#NULL!	#NULL!	1200	0	0	0	0	0
2946	#NULL!	#NULL!	#NULL!		KPDG10	03	DI714	4	0	0	0	0	0	0	0	0	4	1	1	0	0	#NULL!	3	1	9	3	0	3340	0	9.15068	1	4	3	0	25.93	2	70	0	2002	9.4	73	2000	0	1	0	0	1
2945	#NULL!	#NULL!	#NULL!		KPDG24	03	DI714	2	0	0	0	1	0	0	0	0	4	1	2	2	1	#NULL!	2	1	9	3	0	3468	0	9.50137	1	4	2	0	25.93	1	63	1	2002	#NULL!	#NULL!	2200	0	0	1	0	0
2944	81	178	25.565		KPDG21	03	DI714	4	0	0	0	0	0	0	0	0	5	1	2	1	1	#NULL!	3	1	3	3	0	925	0	2.53425	1	5	2	0	25.565	1	62	2	2002	8.6	103	2700	0	0	0	0	0
2943	#NULL!	#NULL!	#NULL!		KPDG10	03	DI714	2	0	0	0	0	0	0	0	0	5	1	1	3	1	#NULL!	2	1	6	3	0	2210	0	6.05479	1	5	3	0	25.93	1	71	0	2002	8.3	97	800	0	0	0	0	0
2942	#NULL!	#NULL!	#NULL!		KPDG10	03	DI714	4	0	0	0	0	0	0	0	0	4	1	1	0	0	#NULL!	3	1	4	3	0	1473	0	4.03562	1	4	3	0	25.93	1	73	1	2002	9	108	2000	0	0	0	0	1
2941	99	186	28.616	1	KPDG10	03	DI714	3	0	0	0	1	0	0	0	0	5	1	1	2	1	#NULL!	2	0	13	3	0	4571	0	12.5233	1	5	2	0	28.616	1	68	0	2002	8.5	94	2100	0	0	0	0	0
2940	70	168	24.8016	1	KPDG21	03	DI714	5	0	0	0	0	0	0	0	0	5	1	2	0	0	#NULL!	3	1	7	3	0	2530	0	6.93151	1	5	3	1	24.8016	1	73	2	2002	8.1	96	3600	0	0	1	0	0
2939	#NULL!	#NULL!	#NULL!	2	KPDG24	03	DI714	4	0	0	0	0	0	0	0	0	4	1	2	0	0	#NULL!	3	1	4	3	0	1501	0	4.11233	1	4	2	0	25.93	1	68	#NULL!	2002	#NULL!	#NULL!	2200	0	1	0	1	0
2938	79	178	24.9337		KPDG24	03	DI714	3	0	0	0	0	0	0	0	0	4	1	2	1	1	#NULL!	2	1	5	3	0	1800	0	4.93151	1	4	2	0	24.9337	1	65	2	2002	9.6	73	2500	0	0	0	0	0
2937	#NULL!	#NULL!	#NULL!	2	KPDG21	03		4	0	0	0	0	0	0	0	0	4	1	2	0	0	#NULL!	3	1	12	3	0	4354	0	11.9288	1	4	2	1	25.93	1	62	2	2002	7.6	128	1600	0	1	0	0	0
2936	94	168	33.305	2	KPDG10	03	DI714	5	0	0	0	0	0	0	0	0	5	1	1	0	0	#NULL!	3	0	12	3	0	4524	0	12.3945	1	5	3	1	33.305	1	73	0	2002	8.2	124	1550	0	1	0	0	0
2935	88	170	30.4498	1	KPDG10	03	DI714	2	0	0	0	0	0	0	0	0	5	1	1	3	1	#NULL!	2	0	12	3	0	4482	0	12.2795	1	5	1	0	30.4498	1	59	2	2002	8.9	73	1500	0	0	0	0	0
2934	84	179	26.2164	3	KPDG10	03	DI714	2	0	0	0	0	0	0	0	0	4	1	1	2	1	#NULL!	2	1	9	3	0	3188	0	8.73425	1	4	3	0	26.2164	1	74	1	2003	9.2	91	2250	0	1	0	1	1
2933	61	168	21.6128	2	KPDG22	03	DI714	4	0	0	0	0	0	0	0	0	4	1	2	0	0	#NULL!	3	1	5	3	0	1818	0	4.98082	1	4	1	0	21.6128	1	57	1	2003	8.6	136	1800	0	1	0	0	1
2932	83	173	27.7323	2	KPDG10	03	DI714	3	0	0	0	0	0	0	0	0	4	1	1	1	1	#NULL!	2	1	7	3	0	2613	0	7.1589	1	4	2	0	27.7323	1	66	2	2003	8.6	110	1000	0	1	1	0	0
2931	67	192	18.1749	2	KPDG24	03	DI714	3	0	0	0	0	0	0	0	0	5	1	2	2	1	#NULL!	2	0	12	3	0	4432	0	12.1425	1	5	2	0	18.1749	1	66	2	2003	9	88	2000	0	0	0	0	0
2930	#NULL!	#NULL!	#NULL!	2	KPDG22	03		2	0	0	0	0	0	0	0	0	4	1	2	2	1	#NULL!	2	1	7	3	0	2493	0	6.83014	1	4	3	0	25.93	1	78	0	2003	#NULL!	#NULL!	2100	0	0	0	0	0
2929	89	180	27.4691	2	KPDG10	03		3	0	0	0	0	0	1	0	0	4	1	1	1	1	#NULL!	2	0	12	3	0	4418	0	12.1041	1	4	3	1	27.4691	1	79	0	2003	7.4	128	900	0	1	0	0	1
2928	83	179	25.9043	1	KPDG21	03	DI714	5	0	0	0	0	0	0	0	0	5	1	2	0	0	#NULL!	3	1	11	3	0	4132	0	11.3205	1	5	2	0	25.9043	1	63	2	2003	9.4	98	2100	0	0	0	0	0
2927	#NULL!	#NULL!	#NULL!	2	KPDG22	03		4	0	0	0	1	0	0	0	0	5	1	2	1	1	#NULL!	3	1	4	3	0	1361	0	3.72877	1	5	4	0	25.93	1	82	#NULL!	2003	#NULL!	98	2900	0	0	0	0	1
2926	68	169	23.8087	2	KPDG22	03	DI714	2	0	0	0	0	0	0	0	0	4	1	2	2	1	#NULL!	2	1	10	3	0	3816	0	10.4548	1	4	3	0	23.8087	2	76	2	2003	8.4	99	1800	0	0	0	0	0
2925	87	180	26.8519	3	KPDG10	03	DI714	4	0	0	0	0	0	0	0	0	4	1	1	0	0	#NULL!	3	1	0	3	0	53	0	0.145205	1	4	3	0	26.8519	1	72	0	2003	9	79	3000	0	1	0	0	1
2924	#NULL!	#NULL!	#NULL!	2	KPDG24	03	DI714	2	0	0	0	0	0	0	0	0	4	1	2	2	1	#NULL!	2	0	12	3	0	4383	0	12.0082	1	4	1	0	25.93	2	56	2	2003	8.6	55	1500	0	0	0	0	0
2923	71	171	24.281	2	KPDG10	03	DI714	5	0	0	0	0	0	0	0	0	5	1	1	0	0	#NULL!	3	1	2	3	0	639	0	1.75068	1	5	3	1	24.281	1	71	2	2003	6	101	1800	0	0	0	0	0
2922	97	183	28.9647	2	KPDG21	03	DI714	4	0	0	0	0	0	0	0	0	4	1	2	0	0	#NULL!	3	0	12	3	0	4370	0	11.9726	1	4	2	0	28.9647	1	65	1	2003	8.6	85	2800	0	1	0	0	1
2921	65	163	24.4646	3	KPDG10	03	DI714	4	0	0	0	0	0	0	0	0	4	1	1	0	0	#NULL!	3	0	12	3	0	4369	0	11.9699	1	4	3	0	24.4646	2	73	1	2003	8.1	91	1200	0	1	1	0	1
2920	65	172	21.9713	1	KPDG10	03	DI714	2	0	0	0	0	0	0	0	0	4	1	1	2	1	#NULL!	2	1	9	3	0	3449	0	9.44932	1	4	2	0	21.9713	1	68	2	2003	8.5	103	800	0	1	1	0	0
2919	87	180	26.8519	1	KPDG21	03		3	0	0	0	0	0	0	0	0	4	1	2	1	1	#NULL!	2	0	12	3	0	4360	0	11.9452	1	4	3	1	26.8519	1	74	1	2003	7.9	117	3000	0	1	0	0	0
2918	#NULL!	#NULL!	#NULL!	2	KPDG10	03		2	0	0	0	0	0	0	0	0	4	1	1	2	1	#NULL!	2	1	11	3	0	3969	0	10.874	1	4	2	1	25.93	1	69	0	2003	8	108	700	0	1	0	0	1
2917	72	175	23.5102	3	KPDG24	03	DI714	2	0	0	0	0	0	0	0	0	4	1	2	2	1	#NULL!	2	1	0	3	0	84	0	0.230137	1	4	3	0	23.5102	1	76	2	2003	8.3	67	2000	0	1	0	0	1
2916	103	185	30.095	1	KPDG10	03		4	0	0	0	1	0	0	0	0	4	1	1	0	0	#NULL!	3	0	12	3	0	4341	0	11.8932	1	4	2	0	30.095	1	61	2	2003	9.4	100	3600	0	0	0	0	0
2915	79	182	23.8498	2	KPDG21	03	DI714	4	0	0	0	0	0	0	0	0	4	1	2	0	0	#NULL!	3	1	11	3	0	3860	0	10.5753	1	4	1	0	23.8498	1	59	2	2003	9.3	48	4200	1	1	0	0	0
2914	80	172	27.0416	1	KPDG21	03		4	0	0	0	0	0	0	0	0	4	1	2	0	0	#NULL!	3	1	8	3	0	2800	0	7.67123	1	4	3	0	27.0416	1	77	2	2003	9.1	100	2150	0	#NULL!	0	0	0
2913	#NULL!	#NULL!	#NULL!	1	KPDG21	03		4	0	0	0	0	0	0	0	0	4	1	2	0	0	#NULL!	3	1	7	3	0	2597	0	7.11507	1	4	2	1	25.93	1	61	1	2003	6.7	297	2450	0	1	0	0	1
2912	54	166	19.5965	2	KPDG21	03	DI714	2	0	0	0	1	0	0	0	0	5	1	2	3	1	#NULL!	2	1	7	3	0	2394	0	6.5589	1	5	4	1	19.5965	1	86	2	2003	7.1	149	1300	0	1	0	0	0
2911	73	168	25.8645	2	KPDG10	03	DI714	4	0	0	0	0	0	0	0	0	5	1	1	1	1	#NULL!	3	1	3	3	0	1114	0	3.05205	1	5	3	0	25.8645	1	73	1	2003	9.2	107	2600	0	1	0	0	0
2910	81	173	27.0641	2	KPDG10	03	DI714	5	0	0	0	0	0	0	0	0	5	1	1	0	0	#NULL!	3	1	9	3	0	3337	0	9.14247	1	5	2	0	27.0641	1	67	1	2003	#NULL!	#NULL!	2300	0	1	0	0	0
2909	60	175	19.5918	1	KPDG10	03	DI714	0	0	0	0	1	0	0	0	0	4	1	1	4	1	#NULL!	0	1	9	3	0	3312	0	9.07397	1	4	2	0	19.5918	1	62	1	2003	10.1	112	800	0	1	0	1	0
2908	76	178	23.9869	2	KPDG21	03	DI714	4	0	0	0	0	0	0	0	0	4	1	2	0	0	#NULL!	3	1	2	3	0	598	0	1.63836	1	4	2	0	23.9869	1	62	2	2003	9	84	1100	0	0	0	0	0
2907	103	182	31.0953	2	KPDG24	03	DI714	5	0	0	0	0	0	0	0	0	5	1	2	0	0	#NULL!	3	0	12	3	0	4238	0	11.611	1	5	3	0	31.0953	1	73	1	2003	#NULL!	#NULL!	3500	0	1	0	0	0
2906	40	160	15.625	2	KPDG10	03	DI714	4	0	0	0	0	0	0	0	0	4	1	1	0	0	#NULL!	3	0	12	3	0	4238	0	11.611	1	4	2	0	15.625	2	62	2	2003	8.6	60	2500	0	1	1	0	0
2905	75	168	26.5731	2	KPDG23	03	DI723	2	0	0	0	0	0	0	0	0	4	1	2	2	1	#NULL!	2	1	0	3	0	46	0	0.126027	1	4	2	0	26.5731	1	68	2	2003	8.9	144	2300	0	1	0	0	0
2904	75	166	27.2173	3	KPDG24	03	DI714	3	0	0	0	0	0	0	0	0	4	1	2	1	1	#NULL!	2	1	2	3	0	883	0	2.41918	1	4	2	0	27.2173	2	68	2	2003	9.5	95	2000	0	0	0	0	0
2903	85	172	28.7317	1	KPDG21	03	DI714	4	0	0	0	0	0	0	0	0	4	1	2	0	0	#NULL!	3	1	3	3	0	1124	0	3.07945	1	4	2	0	28.7317	1	64	2	2003	8.4	64	1800	0	0	0	0	0
2902	89	166	32.2979	2	KPDG21	03	DI714	4	0	0	0	0	0	0	0	0	4	1	2	0	0	#NULL!	3	0	12	3	0	4215	0	11.5479	1	4	2	0	32.2979	2	68	0	2003	8.7	80	900	0	0	1	0	1
2901	#NULL!	#NULL!	#NULL!	1	KPDG24	03		2	0	0	0	0	0	0	0	0	4	1	2	2	1	#NULL!	2	1	5	3	0	1656	0	4.53699	1	4	3	0	25.93	2	71	#NULL!	2003	8.4	81	1400	0	1	0	0	0
2900	64	174	21.1389	3	KPDG24	03	DI739C+DI71	5	0	0	0	0	0	0	0	0	5	1	2	0	0	#NULL!	3	1	9	3	0	3441	0	9.4274	1	5	1	1	21.1389	1	58	2	2003	7.6	85	2300	0	0	0	0	0
2899	73	169	25.5593	2	KPDG21	03	DI714	4	0	0	0	0	0	0	0	0	5	1	2	1	1	#NULL!	3	0	11	3	0	4196	0	11.4959	1	5	3	0	25.5593	1	76	1	2003	8.4	73	2000	0	0	1	0	0
2898	71	168	25.1559	1	KPDG21	03	DI714	2	0	0	0	0	0	0	0	0	4	1	2	2	1	#NULL!	2	1	8	3	0	2988	0	8.1863	1	4	4	0	25.1559	1	84	1	2003	9	130	1450	0	0	0	0	1
2897	88	187	25.1651	2	KPDG10	03	DI714	4	0	0	0	0	0	0	0	0	4	1	1	0	0	#NULL!	3	1	4	3	0	1337	0	3.66301	1	4	3	0	25.1651	1	74	1	2003	9.5	84	1650	0	0	1	0	0
2896	84	170	29.0657	2	KPDG10	03	DI714	4	0	0	0	0	0	0	0	0	4	1	1	0	0	#NULL!	3	1	6	3	0	2356	0	6.45479	1	4	2	0	29.0657	1	66	1	2003	9.4	84	3100	0	1	0	1	1
2895	70	175	22.8571	2	KPDG10	03	DI713	4	0	0	0	0	0	0	0	0	4	1	1	0	0	#NULL!	3	1	2	3	0	768	0	2.10411	1	4	3	0	22.8571	1	79	2	2003	8.3	107	1600	0	1	0	0	0
2894	#NULL!	#NULL!	#NULL!	2	KPDG22	03	DI714	2	0	0	0	0	0	0	0	0	5	1	2	3	1	#NULL!	2	0	11	3	0	4172	0	11.4301	1	5	3	0	25.93	1	71	2	2003	9.4	82	1500	0	0	0	0	1
2893	50	152	21.6413	2	KPDG21	03		4	0	0	0	0	0	0	0	0	5	1	2	1	1	#NULL!	3	1	3	3	0	1093	0	2.99452	1	5	3	0	21.6413	2	71	0	2003	7.9	73	2400	0	0	0	0	0
2892	92	192	24.9566	2	KPDG21	03	DI714	4	0	0	0	0	0	0	0	0	4	1	2	0	0	#NULL!	3	1	11	3	0	3937	0	10.7863	1	4	2	0	24.9566	1	61	2	2003	9	87	3600	0	1	1	0	0
2891	105	184	31.0137	2	KPDG10	03	DI714	5	0	0	0	0	0	0	0	0	5	1	1	0	0	#NULL!	3	0	11	3	0	4153	0	11.3781	1	5	3	0	31.0137	1	70	1	2003	10.3	159	4500	0	1	0	0	0
2890	75	150	33.3333	1	KPDG10	03	DI714	2	0	0	0	0	0	0	0	0	4	1	1	2	1	#NULL!	2	0	11	3	0	4152	0	11.3753	1	4	2	0	33.3333	2	68	1	2003	8.3	86	1700	0	0	0	0	0
2889	74	176	23.8895	1	KPDG10	03		5	0	0	0	0	0	0	0	0	5	1	1	0	0	#NULL!	3	0	11	3	0	4145	0	11.3562	1	5	2	1	23.8895	1	67	0	2003	8.1	88	2450	0	1	0	0	0
2888	84	170	29.0657	2	KPDG10	03		4	0	0	0	0	0	0	0	0	4	1	1	0	0	#NULL!	3	0	11	3	0	4140	0	11.3425	1	4	2	1	29.0657	1	61	0	2003	8	80	2000	0	1	0	0	0
2887	96	172	32.45	2	KPDG10	03	DI714	4	0	0	0	0	0	0	0	0	4	1	1	0	0	#NULL!	3	1	5	3	0	1957	0	5.36164	1	4	3	1	32.45	1	75	0	2003	7.9	147	2200	0	1	0	0	1
2886	65	170	22.4913	2	KPDG10	03	DI714	4	0	0	0	0	0	0	0	0	4	1	1	0	0	#NULL!	3	1	6	3	0	2353	0	6.44658	1	4	4	0	22.4913	1	80	2	2003	9	192	1500	0	1	0	0	0
2885	69	170	23.8754	2	KPDG10	03		4	0	1	0	1	0	0	0	0	5	1	1	1	1	#NULL!	3	1	7	3	0	2384	0	6.53151	1	5	3	0	23.8754	1	73	2	2003	9.5	90	1800	0	1	0	1	0
2884	69	183	20.6038	1	KPDG21	03		2	0	0	0	0	0	0	0	0	5	1	2	3	1	#NULL!	2	1	7	3	0	2449	0	6.70959	1	5	3	1	20.6038	1	77	0	2004	7.6	123	1260	0	0	0	0	0
2883	75	176	24.2123	2	KPDG24	03	DI714	4	0	0	0	0	0	0	0	0	4	1	2	0	0	#NULL!	3	1	8	3	0	2890	0	7.91781	1	4	2	0	24.2123	1	66	1	2004	8.4	85	1400	0	0	0	0	0
2882	57	161	21.9899	2	KPDG21	03		4	0	0	0	0	0	0	0	0	4	1	2	0	0	#NULL!	3	1	3	3	0	1276	0	3.49589	1	4	2	0	21.9899	2	66	2	2004	8.9	87	2100	0	0	1	0	0
2881	62	173	20.7157	2	KPDG23	03	DI714	5	0	0	0	0	0	0	0	0	5	1	2	0	0	#NULL!	3	1	11	3	0	4058	0	11.1178	1	5	1	0	20.7157	1	58	1	2004	8.7	115	2400	0	0	0	0	1
2880	92	166	33.3866	1	KPDG24	03		4	0	0	0	0	0	0	0	0	4	1	2	0	0	#NULL!	3	1	9	3	0	3156	0	8.64658	1	4	3	0	33.3866	2	70	2	2004	7.9	93	3000	0	1	0	0	0
2879	60	170	20.7612	2	KPDG22	03	DI714	4	0	0	0	0	0	0	0	0	4	1	2	0	0	#NULL!	3	1	6	3	0	2357	0	6.45753	1	4	4	0	20.7612	1	89	1	2004	9.3	102	2500	0	0	0	0	0
2878	85	177	27.1314	3	KPDG21	03	DI714	2	0	0	0	0	0	0	0	0	4	1	2	2	1	#NULL!	2	1	1	3	0	190	0	0.520548	1	4	2	0	27.1314	1	69	0	2004	9.2	104	1800	1	1	0	0	1
2877	67	160	26.1719	2	KPDG10	03	DI714	2	0	0	0	0	0	0	0	0	4	1	1	2	1	#NULL!	2	1	8	3	0	2910	0	7.9726	1	4	3	0	26.1719	2	72	1	2004	8.5	61	1200	0	1	1	0	0
2876	75	175	24.4898	1	KPDG21	03	DI714	4	0	0	0	0	0	0	0	0	4	1	2	0	0	#NULL!	3	0	11	3	0	4056	0	11.1123	1	4	3	0	24.4898	1	72	2	2004	9.4	96	2300	0	0	0	0	0
2875	#NULL!	#NULL!	#NULL!	2	KPDG22	03	DI702	#NULL!	0	0	0	0	0	0	0	0	5	1	2	#NULL!	0	#NULL!	#NULL!	1	6	3	0	2020	0	5.53425	1	5	2	0	25.93	1	61	2	2004	9	78	#NULL!	1	0	0	0	0
2874	#NULL!	#NULL!	#NULL!	3	KPDG10	03	DI714	4	0	0	0	0	0	0	0	0	4	1	1	0	0	#NULL!	3	1	7	3	0	2504	0	6.86027	1	4	2	0	25.93	1	69	1	2004	#NULL!	#NULL!	2000	0	0	1	0	0
2873	67	173	22.3863	2	KPDG22	03	DI714	5	1	0	0	0	0	0	0	0	5	1	2	0	0	#NULL!	3	1	4	3	0	1469	0	4.02466	1	5	4	0	22.3863	2	80	2	2004	8.7	63	3500	0	0	0	0	0
2872	79	178	24.9337	2	KPDG21	03	DI714	2	0	0	0	0	0	0	0	0	4	1	2	2	1	#NULL!	2	1	10	3	0	3595	0	9.84932	1	4	3	1	24.9337	1	75	1	2004	7.2	217	880	0	1	0	0	0
2871	111	177	35.4304	2	KPDG24	03	DI714	5	0	0	0	0	0	0	0	0	5	1	2	0	0	#NULL!	3	1	3	3	0	1220	0	3.34247	1	5	3	0	35.4304	1	74	0	2004	8.4	104	2000	1	0	0	0	0
2870	75	158	30.0433	2	KPDG21	03		4	0	0	0	0	0	0	0	0	4	1	2	0	0	#NULL!	3	0	11	3	0	4020	0	11.0137	1	4	2	0	30.0433	2	68	1	2004	8.8	93	1900	0	0	0	0	0
2869	70	170	24.2215	1	KPDG10	03	DI714	4	0	0	0	0	0	0	0	0	4	1	1	0	0	#NULL!	3	0	11	3	0	4013	0	10.9945	1	4	2	1	24.2215	1	69	2	2004	7.9	58	3000	0	1	1	0	0
2868	73	171	24.9649	2	KPDG21	03	DI714	4	0	0	0	0	0	0	0	0	4	1	2	0	0	#NULL!	3	1	8	3	0	2868	0	7.85753	1	4	3	0	24.9649	1	79	2	2004	8.4	117	2150	0	1	0	0	0
2867	77	178	24.3025	2	KPDG24	03	DI714	5	0	0	0	0	0	0	0	0	5	1	2	0	0	#NULL!	3	1	7	3	0	2499	0	6.84658	1	5	1	1	24.3025	1	57	1	2004	7.1	95	3000	0	1	0	0	1
2866	120	180	37.037	2	KPDG21	03	DI714	5	0	0	0	0	0	0	0	0	5	1	2	0	0	#NULL!	3	1	7	3	0	2584	0	7.07945	1	5	4	1	37.037	1	81	2	2004	7	115	3000	0	0	0	0	1
2865	73	168	25.8645	1	KPDG21	03		4	0	0	0	0	0	0	0	0	4	1	2	0	0	#NULL!	3	1	10	3	0	3692	0	10.1151	1	4	1	1	25.8645	1	55	2	2004	7.3	127	2100	0	1	0	0	1
2864	103	182	31.0953	2	KPDG21	03	DI714	4	0	0	0	0	0	0	0	0	4	1	2	0	0	#NULL!	3	1	6	3	0	2319	0	6.35342	1	4	3	0	31.0953	1	71	2	2004	10.2	102	3500	0	1	0	0	0
2863	104	176	33.5744	1	KPDG10	03	DI714	3	0	0	0	0	0	0	0	0	4	1	1	1	1	#NULL!	2	1	4	3	0	1578	0	4.32329	1	4	3	0	33.5744	1	75	2	2004	8.3	105	2200	0	0	0	0	0
2862	46	151	20.1746	2	KPDG10	03	DI714	2	0	0	0	0	0	0	0	0	5	1	1	3	1	#NULL!	2	1	2	3	0	676	0	1.85205	1	5	4	1	20.1746	2	80	2	2004	6.9	186	1000	0	0	0	0	0
2861	75	176	24.2123	2	KPDG10	03		2	0	0	0	0	0	0	0	0	4	1	1	2	1	#NULL!	2	1	10	3	0	3497	0	9.58082	1	4	4	1	24.2123	1	80	1	2004	6.6	90	1250	0	0	0	0	1
2860	82	177	26.1738	1	KPDG21	03	DI714	5	0	0	0	0	0	0	0	0	5	1	2	0	0	#NULL!	3	0	11	3	0	3964	0	10.8603	1	5	1	1	26.1738	1	58	2	2004	7.2	68	3100	0	0	0	0	0
2859	48	168	17.0068	2	KPDG24	03	DI749	3	0	0	0	0	0	0	0	0	4	1	2	1	1	#NULL!	2	0	11	3	0	3963	0	10.8575	1	4	3	0	17.0068	2	73	2	2004	9	80	2000	1	1	0	0	0
2858	63	#NULL!	#NULL!	2	KPDG10	03	DI714	2	0	0	0	0	0	0	0	0	5	1	1	3	1	#NULL!	2	1	5	3	0	1926	0	5.27671	1	5	3	1	25.93	1	77	2	2004	6.5	65	1100	0	0	0	0	0
2857	82	172	27.7177	3	KPDG10	03	DI714	2	0	0	0	0	0	0	0	0	4	1	1	2	1	#NULL!	2	0	11	3	0	3936	0	10.7836	1	4	4	1	27.7177	1	81	0	2004	8.2	106	1500	0	1	0	1	1
2856	110	180	33.9506	2	KPDG10	03		4	0	0	0	0	0	0	0	0	4	1	1	0	0	#NULL!	3	0	11	3	0	3927	0	10.7589	1	4	2	0	33.9506	1	67	0	2004	8.8	101	4300	0	1	0	1	0
2855	78	180	24.0741	2	KPDG10	03	DI714	2	0	0	0	0	0	0	0	0	4	1	1	2	1	#NULL!	2	1	2	3	0	669	0	1.83288	1	4	3	1	24.0741	1	73	2	2004	7.6	97	1500	0	1	0	0	0
2854	#NULL!	#NULL!	#NULL!	2	KPDG10	03	DI714	2	0	0	0	0	0	0	0	0	4	1	1	2	1	#NULL!	2	1	7	3	0	2637	0	7.22466	1	4	3	1	25.93	1	70	2	2004	7	89	1200	0	1	0	1	0
2853	82	174	27.0842	2	KPDG10	03		4	0	0	0	0	1	0	0	0	4	1	1	0	0	#NULL!	3	1	2	3	0	665	0	1.82192	1	4	3	0	27.0842	1	73	1	2004	8.8	79	2400	0	1	1	0	0
2852	76	176	24.5351	1	KPDG10	03	DI714	2	0	0	0	0	1	0	0	0	4	1	1	2	1	#NULL!	2	1	11	3	0	3861	0	10.5781	1	4	2	0	24.5351	1	67	2	2004	8.5	90	1500	0	0	0	0	0
2851	98	182	29.5858	3	KPDG10	03	DI714	4	0	0	0	0	0	0	0	0	4	1	1	0	0	#NULL!	3	1	9	3	0	3322	0	9.10137	1	4	2	0	29.5858	1	67	2	2004	9.5	101	4000	0	1	0	0	0
2850	90	180	27.7778	1	KPDG10	03		2	0	0	0	1	0	0	0	0	4	1	1	2	1	#NULL!	2	0	11	3	0	3901	0	10.6877	1	4	3	0	27.7778	1	72	2	2004	9	85	1500	0	0	0	0	0
2849	62	170	21.4533	1	KPDG21	03		4	0	0	0	0	0	0	0	0	4	1	2	0	0	#NULL!	3	1	1	3	0	392	0	1.07397	1	4	4	0	21.4533	1	80	2	2004	8.6	88	1955	0	0	1	0	0
2848	47	155	19.563	2	KPDG21	03		2	0	0	0	0	0	0	0	0	4	1	2	2	1	#NULL!	2	1	8	3	0	3044	0	8.33973	1	4	3	0	19.563	2	71	2	2004	8.2	84	1700	1	1	0	0	0
2847	63	169	22.0581	1	KPDG10	03	DI714	4	0	0	0	0	0	0	0	0	4	1	1	0	0	#NULL!	3	0	11	3	0	3878	0	10.6247	1	4	3	0	22.0581	2	74	2	2004	8.2	67	2300	0	0	0	0	1
2846	71	173	23.7228	3	KPDG21	03	DI714	0	0	0	0	0	0	0	0	0	4	1	2	4	1	#NULL!	0	1	4	3	0	1574	0	4.31233	1	4	3	1	23.7228	1	70	2	2004	7.9	68	1300	0	1	0	0	1
2845	84	170	29.0657	1	KPDG10	03	DI714	5	0	0	0	0	0	0	0	0	5	1	1	0	0	#NULL!	3	0	11	3	0	3860	0	10.5753	1	5	2	0	29.0657	1	68	2	2004	8.8	73	2400	0	1	0	0	0
2844	87	178	27.4587	2	KPDG21	03	DI714	2	0	0	0	0	0	0	0	0	4	1	2	2	1	#NULL!	2	0	11	3	0	3860	0	10.5753	1	4	2	1	27.4587	1	66	1	2004	7	140	2000	0	1	0	0	1
2843	88	179	27.4648	1	KPDG10	03	DI714	1	0	0	0	0	0	0	0	0	4	1	1	3	1	#NULL!	1	0	11	3	0	3852	0	10.5534	1	4	3	0	27.4648	1	71	1	2004	8.6	95	1050	0	1	0	0	1
2842	71	176	22.921	3	KPDG24	03		3	0	0	0	0	0	0	0	0	5	1	2	2	1	#NULL!	2	0	11	3	0	3837	0	10.5123	1	5	1	1	22.921	1	52	1	2004	7.9	782	1300	0	1	0	0	0
2841	66	169	23.1084	2	KPDG21	03	DI714	2	0	0	0	0	0	0	0	0	4	1	2	2	1	#NULL!	2	0	11	3	0	3836	0	10.5096	1	4	3	1	23.1084	1	74	2	2004	7.8	86	700	0	0	0	0	0
2840	#NULL!	#NULL!	#NULL!	3	KPDG10	03		0	0	0	0	0	0	0	0	0	5	1	1	5	1	#NULL!	0	1	4	3	0	1633	0	4.47397	1	5	2	0	25.93	1	62	2	2004	8.6	59	600	0	0	0	0	0
2839	80	172	27.0416	3	KPDG10	03		4	0	0	0	0	0	0	0	0	4	1	1	0	0	#NULL!	3	0	10	3	0	3814	0	10.4493	1	4	1	0	27.0416	1	58	0	2004	8.3	139	1500	1	1	0	1	1
2838	83	173	27.7323	2	KPDG10	03		0	0	0	0	0	0	0	0	0	4	1	1	4	1	#NULL!	0	0	10	3	0	3804	0	10.4219	1	4	3	0	27.7323	1	70	0	2004	9.7	104	1500	0	1	0	0	0
2837	86	175	28.0816	2	KPDG21	03		5	0	0	0	0	0	0	0	0	5	1	2	0	0	#NULL!	3	0	10	3	0	3803	0	10.4192	1	5	3	0	28.0816	1	71	0	2004	9	97	3500	0	0	0	0	0
2836	50	158	20.0288	2	KPDG24	03	DI714	3	0	0	0	0	0	0	0	0	4	1	2	1	1	#NULL!	2	0	10	3	0	3797	0	10.4027	1	4	1	0	20.0288	2	59	2	2004	8.3	76	2500	0	1	0	0	0
2835	99	177	31.6001	3	KPDG10	03		4	0	0	0	0	0	0	0	0	4	1	1	0	0	#NULL!	3	1	0	3	0	159	0	0.435616	1	4	3	0	31.6001	1	75	1	2004	8.6	121	4500	0	1	0	0	1
2834	55	165	20.202	3	KPDG10	03		2	0	0	0	0	0	0	0	0	5	1	1	3	1	#NULL!	2	1	3	3	0	1199	0	3.28493	1	5	3	0	20.202	2	73	1	2004	#NULL!	#NULL!	700	0	1	0	0	0
2833	115	176	37.1255	3	KPDG10	03	DI714	4	0	0	0	0	0	0	0	0	4	1	1	0	0	#NULL!	3	0	10	3	0	3789	0	10.3808	1	4	2	0	37.1255	1	66	1	2004	8.8	86	2000	1	1	0	0	0
2832	66	174	21.7994	2	KPDG10	03	DI714	5	0	0	0	0	0	0	0	0	5	1	1	0	0	#NULL!	3	1	6	3	0	2162	0	5.92329	1	5	3	0	21.7994	1	72	2	2004	8.8	131	2800	0	0	1	0	0
2831	70	170	24.2215	3	KPDG21	03		5	0	0	0	0	0	0	0	0	5	1	2	0	0	#NULL!	3	0	10	3	0	3775	0	10.3425	1	5	3	1	24.2215	1	72	2	2004	7.2	130	2500	0	1	0	0	0
2830	72	186	20.8117	2	KPDG10	03	DI714	4	0	0	0	0	0	0	0	0	4	1	1	0	0	#NULL!	3	1	8	3	0	2787	0	7.63562	1	4	3	0	20.8117	1	74	1	2004	9.7	72	1800	0	0	1	0	1
2829	80	178	25.2493	2	KPDG21	03		5	0	0	0	0	0	0	0	0	5	1	2	0	0	#NULL!	3	0	10	3	0	3769	0	10.326	1	5	3	0	25.2493	1	74	0	2004	8.9	130	3700	1	1	0	0	0
2828	85	174	28.075	2	KPDG21	03	DI714	5	0	0	0	0	0	0	0	0	5	1	2	0	0	#NULL!	3	1	9	3	0	3422	0	9.37534	1	5	3	0	28.075	1	77	1	2004	8.4	89	2500	0	1	1	0	1
2827	64	168	22.6757	3	KPDG10	03	DI714	4	0	0	0	1	0	0	0	1	4	1	1	0	0	#NULL!	3	1	0	3	0	21	1	0.0575342	1	4	2	0	22.6757	2	68	2	2004	7.3	53	2500	0	0	1	0	1
2826	68	168	24.093	2	KPDG21	03	DI714	4	0	0	0	0	0	0	0	0	4	1	2	0	0	#NULL!	3	1	2	3	0	695	0	1.90411	1	4	2	0	24.093	1	63	2	2004	9.1	86	2400	0	0	0	0	0
2825	120	176	38.7397	3	KPDG10	03		4	0	0	0	0	0	0	0	0	4	1	1	0	0	#NULL!	3	0	10	3	0	3755	0	10.2877	1	4	1	0	38.7397	1	58	2	2004	#NULL!	#NULL!	1700	0	0	1	0	1
2824	61	165	22.4059	1	KPDG10	03		4	0	0	0	0	0	0	0	0	4	1	1	0	0	#NULL!	3	1	7	3	0	2674	0	7.32603	1	4	3	1	22.4059	1	76	1	2004	7.9	91	2650	0	0	0	0	0
2823	79	175	25.7959	2	KPDG24	03	DI714	4	0	0	0	0	0	0	0	0	4	1	2	0	0	#NULL!	3	1	5	3	0	1804	0	4.94247	1	4	3	0	25.7959	1	74	2	2005	8.8	142	3000	0	1	0	0	0
2822	101	182	30.4915	2	KPDG21	03	DI714	4	0	0	0	0	0	0	0	0	4	1	2	0	0	#NULL!	3	1	5	3	0	1927	0	5.27945	1	4	3	0	30.4915	1	76	1	2005	8.6	136	2900	0	1	0	0	0
2821	77	174	25.4327	2	KPDG24	03	DI714	4	0	0	0	0	0	0	0	0	4	1	2	0	0	#NULL!	3	1	10	3	0	3526	0	9.66027	1	4	3	0	25.4327	1	70	2	2005	9.9	130	1600	0	0	0	0	1
2820	65	173	21.7181	1	KPDG21	03		5	0	0	0	0	0	0	0	0	5	1	2	0	0	#NULL!	3	1	2	3	0	812	0	2.22466	1	5	3	1	21.7181	1	77	0	2005	7.7	167	4000	0	0	0	0	1
2819	74	179	23.0954	1	KPDG10	03	DI714	4	0	0	0	0	0	0	0	0	4	1	1	0	0	#NULL!	3	0	10	3	0	3710	0	10.1644	1	4	2	0	23.0954	1	68	2	2005	9.5	82	2500	0	0	0	0	0
2818	95	184	28.06	1	KPDG21	03		5	0	0	0	0	0	0	0	0	5	1	2	0	0	#NULL!	3	0	10	3	0	3709	0	10.1616	1	5	2	0	28.06	1	67	0	2005	8.3	126	3000	0	1	0	0	0
2817	67	176	21.6296	3	KPDG21	03		5	0	0	0	0	0	0	0	0	5	1	2	0	0	#NULL!	3	0	10	3	0	3703	0	10.1452	1	5	2	0	21.6296	1	69	2	2005	8.5	130	2300	0	0	0	1	0
2816	65	#NULL!	#NULL!	2	KPDG10	03		4	0	0	0	0	0	0	0	0	4	1	1	0	0	#NULL!	3	0	10	3	0	3699	0	10.1342	1	4	2	0	25.93	2	65	2	2005	7.7	66	2200	0	0	0	0	0
2815	70	168	24.8016	1	KPDG10	03	DI714	0	0	0	0	0	0	0	0	0	4	1	1	4	1	#NULL!	0	0	10	3	0	3677	0	10.074	1	4	1	0	24.8016	1	58	1	2005	9.9	90	800	0	0	0	0	0
2814	43	153	18.369	2	KPDG10	03	DI714	4	0	0	0	0	0	0	0	0	5	1	1	1	1	#NULL!	3	1	5	3	0	1804	0	4.94247	1	5	3	0	18.369	2	73	1	2005	8.6	62	1500	1	1	0	0	0
2813	56	168	19.8413	3	KPDG10	03		3	0	0	0	0	0	0	0	0	4	1	1	1	1	#NULL!	2	1	4	3	0	1472	0	4.03288	1	4	2	0	19.8413	2	69	2	2005	9.3	50	900	0	1	0	0	0
2812	74	156	30.4076	2	KPDG10	03		0	0	0	0	0	0	0	0	0	4	1	1	4	1	#NULL!	0	1	9	3	0	3184	0	8.72329	1	4	2	0	30.4076	2	65	2	2005	7.7	74	850	0	0	1	0	0
2811	86	163	32.3685	2	KPDG21	03		4	0	0	0	0	0	0	0	0	4	1	2	0	0	#NULL!	3	1	1	3	0	209	0	0.572603	1	4	3	0	32.3685	1	78	1	2005	8.5	252	3300	0	0	0	0	0
2810	53	165	19.4674	3	KPDG10	03	DI714	2	0	0	0	1	0	0	0	0	4	1	1	2	1	#NULL!	2	1	5	3	0	1770	0	4.84932	1	4	3	0	19.4674	2	73	1	2005	10.1	150	1500	0	1	1	0	1
2809	82	162	31.2452	2	KPDG10	03	DI714	2	0	0	0	0	0	0	0	0	4	1	1	2	1	#NULL!	2	1	4	3	0	1457	0	3.99178	1	4	2	0	31.2452	1	65	2	2005	8.9	93	1500	0	0	0	0	0
2808	#NULL!	#NULL!	#NULL!	1	KPDG21	03	DI714	3	0	0	0	0	0	0	0	0	4	1	2	1	1	#NULL!	2	1	5	3	0	1809	0	4.95616	1	4	3	0	25.93	1	75	0	2005	8.9	98	1600	0	1	0	0	1
2807	74	173	24.7252	1	KPDG21	03	DI714	3	0	0	0	1	0	0	0	0	4	1	2	1	1	#NULL!	2	1	6	3	0	2169	0	5.94247	1	4	2	0	24.7252	1	69	0	2005	9.6	69	1800	0	1	0	0	1
2806	70	165	25.7117	1	KPDG24	03		4	0	0	0	0	0	0	0	0	4	1	2	0	0	#NULL!	3	1	0	3	0	49	0	0.134247	1	4	3	0	25.7117	2	71	2	2005	7.6	81	2500	0	1	0	1	0
2805	120	190	33.241	1	KPDG21	03	DI714	4	0	0	0	0	0	0	0	0	4	1	2	0	0	#NULL!	3	0	10	3	0	3628	0	9.93973	1	4	0	0	33.241	1	47	2	2005	9.7	78	3000	0	1	0	0	0
2804	71	163	26.7229	3	KPDG10	03	DI714	4	0	0	0	1	1	0	0	0	4	1	1	0	0	#NULL!	3	0	10	3	0	3626	0	9.93425	1	4	2	0	26.7229	2	62	1	2005	9.2	70	1500	0	1	1	0	0
2803	85	175	27.7551	2	KPDG10	03		0	0	1	0	0	0	0	0	0	4	1	1	4	1	#NULL!	0	1	3	3	0	1167	0	3.19726	1	4	3	0	27.7551	1	74	2	2005	9.4	106	1000	0	0	0	0	1
2802	73	180	22.5309	3	KPDG21	03	DI714	2	0	0	0	0	0	0	0	0	4	1	2	2	1	#NULL!	2	1	0	3	0	118	0	0.323288	1	4	3	1	22.5309	1	74	1	2005	7.5	132	1000	1	1	0	0	1
2801	75	160	29.2969	2	KPDG10	03		4	0	0	0	0	0	0	0	0	4	1	1	0	0	#NULL!	3	1	4	3	0	1297	0	3.55342	1	4	3	0	29.2969	1	75	2	2005	8.3	63	1500	0	0	1	0	0
2800	#NULL!	#NULL!	#NULL!	2	KPDG10	03	DI714	2	0	0	0	0	0	0	0	0	4	1	1	2	1	#NULL!	2	0	10	3	0	3600	0	9.86301	1	4	2	0	25.93	1	67	1	2005	#NULL!	#NULL!	500	0	1	0	0	0
2799	85	176	27.4406	2	KPDG21	03		5	0	0	0	0	0	0	0	0	5	1	2	0	0	#NULL!	3	0	10	3	0	3593	0	9.84384	1	5	2	1	27.4406	1	69	1	2005	6.9	225	3500	0	1	0	0	1
2798	115	177	36.7072	2	KPDG24	03		4	0	0	0	0	0	0	0	0	4	1	2	0	0	#NULL!	3	0	10	3	0	3591	0	9.83836	1	4	2	0	36.7072	1	64	1	2005	8.6	101	3000	1	0	0	0	1
2797	62	165	22.7732	2	KPDG10	03	DI714	4	0	0	0	0	0	0	0	0	4	1	1	0	0	#NULL!	3	0	10	3	0	3586	0	9.82466	1	4	2	0	22.7732	2	68	0	2005	8	78	1800	0	0	0	1	0
2796	72	167	25.8166	2	KPDG21	03		4	1	0	0	0	0	0	0	0	4	1	2	0	0	#NULL!	3	0	10	3	0	3578	0	9.80274	1	4	2	0	25.8166	2	61	0	2005	8.6	69	1500	0	1	0	0	0
2795	88	175	28.7347	3	KPDG21	03		3	0	0	0	0	0	0	0	0	4	1	2	1	1	#NULL!	2	1	7	3	0	2468	0	6.76164	1	4	3	0	28.7347	1	77	2	2005	8.6	90	2700	0	1	0	0	0
2794	67	170	23.1834	2	KPDG22	03		4	0	0	0	0	0	0	0	0	5	1	2	1	1	#NULL!	3	0	10	3	0	3573	0	9.78904	1	5	3	1	23.1834	1	74	0	2005	7.5	146	2500	0	1	0	0	0
2793	80	170	27.6817	1	KPDG10	03	DI714	1	0	0	0	1	0	0	0	0	4	1	1	3	1	#NULL!	1	1	2	3	0	741	0	2.03014	1	4	3	0	27.6817	1	74	1	2005	8.9	137	600	0	1	0	0	1
2792	104	192	28.2118	3	KPDG10	03		1	0	1	0	1	0	0	0	0	4	1	1	3	1	#NULL!	1	1	6	3	0	2019	0	5.53151	1	4	3	1	28.2118	1	71	2	2005	7	91	1300	0	1	0	0	1
2791	87	179	27.1527	2	KPDG10	03		3	0	0	0	0	0	0	0	0	4	1	1	1	1	#NULL!	2	1	4	3	0	1557	0	4.26575	1	4	2	0	27.1527	1	69	2	2005	9.1	88	3000	0	0	1	0	1
2790	66	166	23.9512	1	KPDG24	03		3	0	0	0	0	0	0	0	0	4	1	2	1	1	#NULL!	2	0	10	3	0	3561	0	9.75616	1	4	2	0	23.9512	2	63	2	2005	8.2	81	2100	0	0	0	0	0
2789	#NULL!	#NULL!	#NULL!	2	KPDG10	03	DI714	1	0	0	0	0	0	0	0	0	4	1	1	3	1	#NULL!	1	1	1	3	0	202	0	0.553425	1	4	3	0	25.93	1	74	2	2005	9.3	68	800	0	0	0	0	0
2788	70	172	23.6614	2	KPDG10	03	DI714	5	0	0	0	0	0	0	0	0	5	1	1	0	0	#NULL!	3	0	10	3	0	3544	0	9.70959	1	5	4	0	23.6614	2	85	#NULL!	2005	#NULL!	100	1800	0	1	0	0	1
2787	95	178	29.9836	3	KPDG10	03		4	0	0	0	0	0	0	0	0	4	1	1	0	0	#NULL!	3	0	10	3	0	3543	0	9.70685	1	4	3	0	29.9836	1	76	1	2005	9.2	103	2100	0	1	0	0	1
2786	85	183	25.3815	2	KPDG21	03		4	0	0	0	0	0	0	0	0	4	1	2	0	0	#NULL!	3	0	10	3	0	3538	0	9.69315	1	4	3	0	25.3815	1	70	0	2005	8.7	93	3275	0	1	0	0	1
2785	92	181	28.0822	2	KPDG21	03	DI714	5	0	0	0	1	0	0	0	0	5	1	2	0	0	#NULL!	3	0	10	3	0	3535	0	9.68493	1	5	2	0	28.0822	1	69	1	2005	9.3	73	2500	0	0	0	0	0
2784	46	155	19.1467	3	KPDG21	03		3	0	0	0	0	0	0	0	0	4	1	2	1	1	#NULL!	2	1	3	3	0	1135	0	3.10959	1	4	3	1	19.1467	2	74	2	2005	7.1	123	1500	0	1	0	0	0
2783	92	179	28.7132	3	KPDG10	03	DI714	4	0	0	0	0	0	0	0	0	5	1	1	1	1	#NULL!	3	1	2	3	0	556	0	1.52329	1	5	3	1	28.7132	1	77	1	2005	6.8	89	3000	1	1	0	1	1
2782	68	161	26.2336	2	KPDG21	03		4	0	0	0	0	0	0	0	0	4	1	2	0	0	#NULL!	3	0	10	3	0	3503	0	9.59726	1	4	4	0	26.2336	2	80	0	2005	8.4	92	2650	0	1	0	0	1
2781	57	178	17.9902	2	KPDG10	03		5	0	0	0	0	0	0	0	0	5	1	1	0	0	#NULL!	3	0	10	3	0	3503	0	9.59726	1	5	2	1	17.9902	1	69	2	2005	7.3	128	1945	0	1	0	0	0
2780	80	187	22.8774	3	KPDG24	03	DI714	3	0	0	0	0	0	0	0	0	5	1	2	2	1	#NULL!	2	1	4	3	0	1579	0	4.32603	1	5	3	1	22.8774	1	75	2	2005	7.7	134	2000	0	0	1	0	1
2779	94	178	29.668	1	KPDG10	03		4	0	0	0	0	0	0	0	0	4	1	1	0	0	#NULL!	3	0	10	3	0	3489	0	9.5589	1	4	2	0	29.668	1	69	1	2005	8.4	130	2200	0	1	0	0	0
2778	96	175	31.3469	2	KPDG21	03	DI714	4	0	1	0	0	1	0	0	0	4	1	2	0	0	#NULL!	3	1	7	3	0	2564	0	7.02466	1	4	3	0	31.3469	1	78	1	2005	8.3	127	2800	0	1	0	0	1
2777	81	171	27.7008	2	KPDG10	03		4	0	0	0	0	0	0	0	0	4	1	1	0	0	#NULL!	3	0	10	3	0	3475	0	9.52055	1	4	3	1	27.7008	1	70	1	2005	7.4	98	2700	0	1	0	0	0
2776	98	183	29.2633	2	KPDG10	03	DI714	2	0	0	0	0	0	0	0	0	4	1	1	2	1	#NULL!	2	1	5	3	0	1917	0	5.25205	1	4	2	1	29.2633	1	63	1	2005	7.4	105	700	0	0	0	0	0
2775	107	188	30.2739	3	KPDG21	03		5	0	0	0	0	0	0	0	0	5	1	2	0	0	#NULL!	3	0	9	3	0	3467	0	9.49863	1	5	3	0	30.2739	1	75	1	2005	9.1	94	3300	0	1	0	0	1
2774	77	170	26.6436	2	KPDG24	03		4	0	0	0	0	0	0	0	0	4	1	2	0	0	#NULL!	3	1	8	3	0	2929	0	8.02466	1	4	2	1	26.6436	2	62	1	2005	7.2	202	1500	0	1	0	0	0
2773	85	174	28.075	1	KPDG21	03		5	0	0	0	0	0	0	0	0	5	1	2	0	0	#NULL!	3	0	9	3	0	3461	0	9.48219	1	5	3	0	28.075	1	70	2	2005	8.9	95	3000	1	0	0	0	0
2772	105	180	32.4074	2	KPDG21	03		4	0	0	0	0	0	0	0	0	4	1	2	0	0	#NULL!	3	0	9	3	0	3460	0	9.47945	1	4	2	0	32.4074	1	69	1	2005	8.4	87	1900	0	1	0	0	1
2771	70	170	24.2215	2	KPDG21	03	DI714	3	0	0	0	0	0	0	0	0	5	1	2	2	1	#NULL!	2	0	9	3	0	3459	0	9.47671	1	5	3	1	24.2215	1	72	0	2005	8.2	61	1600	0	0	1	0	0
2770	91	168	32.2421	2	KPDG20	03		5	0	0	0	0	0	0	0	0	5	1	2	0	0	#NULL!	3	0	9	3	0	3457	0	9.47123	1	5	1	0	32.2421	1	56	1	2005	8.9	83	3000	0	1	0	0	1
2769	77	177	24.5779	1	KPDG10	03	DI714	4	0	0	0	1	0	0	0	0	4	1	1	0	0	#NULL!	3	1	4	3	0	1424	0	3.90137	1	4	3	1	24.5779	1	77	1	2005	7.2	95	2000	0	1	0	0	0
2768	#NULL!	#NULL!	#NULL!	2	KPDG10	03	DI714	3	0	0	0	0	0	0	0	0	4	1	1	1	1	#NULL!	2	1	3	3	0	1043	0	2.85753	1	4	2	0	25.93	1	69	0	2005	9.3	65	1700	0	1	0	0	0
2767	45	162	17.1468	2	KPDG10	03	DI714	1	0	0	0	0	0	0	0	0	4	1	1	3	1	#NULL!	1	1	0	3	0	32	0	0.0876712	1	4	4	0	17.1468	2	81	#NULL!	2005	7.6	87	700	0	1	0	0	0
2766	92	180	28.3951	3	KPDG24	03	DI714	4	0	0	0	0	0	0	0	0	4	1	2	0	0	#NULL!	3	1	4	3	0	1488	0	4.07671	1	4	2	0	28.3951	1	67	1	2005	9	137	3300	0	1	0	1	1
2765	60	169	21.0077	3	KPDG10	03		1	0	0	0	0	0	0	0	0	4	1	1	3	1	#NULL!	1	1	0	3	0	164	0	0.449315	1	4	3	1	21.0077	1	79	1	2005	6.8	144	800	0	1	1	0	0
2764	95	185	27.7575	2	KPDG21	03	DI714	5	0	0	0	0	0	0	0	0	5	1	2	0	0	#NULL!	3	0	9	3	0	3418	0	9.36438	1	5	2	0	27.7575	1	66	0	2005	9.5	69	2700	0	0	0	0	0
2763	85	172	28.7317	3	KPDG21	03		5	0	0	0	0	0	0	0	0	5	1	2	0	0	#NULL!	3	0	9	3	0	3405	0	9.32877	1	5	1	1	28.7317	2	55	2	2005	7.2	53	3500	0	0	0	0	0
2762	74	#NULL!	#NULL!	2	KPDG10	03	DI714	3	0	0	0	0	0	0	0	0	5	1	1	2	1	#NULL!	2	0	9	3	0	3394	0	9.29863	1	5	3	1	25.93	1	76	0	2005	7.9	225	1800	0	1	1	0	0
2761	80	178	25.2493	3	KPDG10	03	DI714	5	0	0	0	0	0	0	0	0	5	1	1	0	0	#NULL!	3	1	8	3	0	3013	0	8.25479	1	5	2	0	25.2493	1	67	2	2005	9.9	77	2800	0	1	0	0	1
2760	90	177	28.7274	2	KPDG10	03	DI714	5	0	0	0	0	0	0	0	0	5	1	1	0	0	#NULL!	3	0	9	3	0	3355	0	9.19178	1	5	3	0	28.7274	1	70	2	2006	9.5	80	1500	0	0	0	0	0
2759	104	184	30.7183	2	KPDG24	03	DI723	4	0	0	0	0	0	0	0	0	4	1	2	0	0	#NULL!	3	1	6	3	0	2017	0	5.52603	1	4	2	0	30.7183	1	66	1	2006	8.4	79	2000	0	0	0	0	0
2758	75	183	22.3954	3	KPDG10	03		3	0	0	0	1	0	0	0	0	5	1	1	2	1	#NULL!	2	1	1	3	0	401	0	1.09863	1	5	2	1	22.3954	1	67	2	2006	7.9	75	1500	0	0	0	0	0
2757	86	175	28.0816	2	KPDG21	03	DI714	4	0	0	0	0	0	0	0	0	4	1	2	0	0	#NULL!	3	0	9	3	0	3349	0	9.17534	1	4	3	1	28.0816	1	73	1	2006	8.2	92	3000	0	1	0	0	0
2756	68	167	24.3824	3	KPDG21	03	DI714	4	0	0	0	1	0	0	0	0	4	1	2	0	0	#NULL!	3	1	9	3	0	3175	0	8.69863	1	4	4	0	24.3824	1	81	2	2006	9.5	126	2600	1	1	0	1	1
2755	#NULL!	#NULL!	#NULL!	2	KPDG10	03	DI714	3	0	0	0	1	0	0	0	0	4	1	1	1	1	#NULL!	2	0	9	3	0	3328	0	9.11781	1	4	2	0	25.93	1	67	1	2006	8.8	78	1300	0	1	0	0	1
2754	70	184	20.6758	3	KPDG10	03		2	0	0	0	0	0	0	0	0	4	1	1	2	1	#NULL!	2	1	9	3	0	3314	0	9.07945	1	4	3	0	20.6758	1	70	1	2006	9	118	400	0	1	0	0	1
2753	50	#NULL!	#NULL!	2	KPDG20	03	DI714	2	0	0	0	0	0	0	0	0	5	1	2	3	1	#NULL!	2	0	9	3	0	3324	0	9.10685	1	5	1	0	25.93	2	58	1	2006	#NULL!	#NULL!	1200	0	1	0	0	0
2752	78	170	26.9896	2	KPDG21	03		2	0	0	0	0	0	0	0	0	4	1	2	2	1	#NULL!	2	0	9	3	0	3313	0	9.07671	1	4	3	0	26.9896	1	79	1	2006	8.8	87	1300	0	0	0	0	0
2751	92	181	28.0822	2	KPDG21	03		4	0	0	0	0	0	0	0	0	4	1	2	0	0	#NULL!	3	1	8	3	0	2891	0	7.92055	1	4	2	0	28.0822	1	66	2	2006	9.1	93	2800	0	1	0	0	1
2750	92	176	29.7004	1	KPDG21	03	DI714	4	0	0	0	0	0	0	0	0	4	1	2	0	0	#NULL!	3	0	9	3	0	3293	0	9.02192	1	4	2	0	29.7004	1	66	2	2006	9.3	128	2100	0	0	0	0	0
2749	81	182	24.4536	2	KPDG10	03		0	0	0	0	0	0	0	0	0	5	1	1	5	1	#NULL!	0	1	7	3	0	2503	0	6.85753	1	5	3	0	24.4536	1	76	2	2006	9.4	108	1750	0	1	0	0	0
2748	53	160	20.7031	2	KPDG10	03		4	0	0	0	0	0	0	0	0	4	1	1	0	0	#NULL!	3	0	9	3	0	3284	0	8.99726	1	4	2	0	20.7031	2	62	1	2006	7.9	61	1600	0	1	0	0	0
2747	78	175	25.4694	1	KPDG21	03	DI714	5	0	0	0	0	0	0	0	0	5	1	2	0	0	#NULL!	3	1	6	3	0	2352	0	6.44384	1	5	3	0	25.4694	1	77	1	2006	9.2	98	3300	0	0	0	0	1
2746	80	173	26.7299	2	KPDG10	03	DI714	4	0	0	0	0	0	0	0	0	4	1	1	0	0	#NULL!	3	0	9	3	0	3276	0	8.97534	1	4	3	1	26.7299	1	71	2	2006	6.6	78	2000	0	0	0	0	0
2745	87	182	26.2649	3	KPDG10	03		5	0	0	0	0	0	0	0	0	5	1	1	0	0	#NULL!	3	0	9	3	0	3269	0	8.95616	1	5	3	1	26.2649	1	75	1	2006	7.8	132	2200	0	1	0	0	1
2744	81	171	27.7008	3	KPDG10	03		5	0	0	0	0	0	0	0	0	5	1	1	0	0	#NULL!	3	1	8	3	0	2913	0	7.98082	1	5	2	0	27.7008	1	64	1	2006	8.7	63	1600	0	1	0	0	0
2743	60	174	19.8177	2	KPDG10	03	DI714	0	0	0	0	0	0	0	0	0	4	1	1	4	1	#NULL!	0	1	3	3	0	1035	0	2.83562	1	4	3	0	19.8177	1	76	1	2006	8.4	99	300	0	0	0	1	0
2742	71	180	21.9136	3	KPDG21	03	DI714	0	0	0	0	0	0	0	0	0	4	1	2	4	1	#NULL!	0	1	3	3	0	1023	0	2.80274	1	4	3	0	21.9136	1	77	2	2006	8.7	93	800	1	1	0	0	1
2741	90	187	25.7371	2	KPDG21	03		0	0	0	0	0	0	0	0	0	4	1	2	4	1	#NULL!	0	1	6	3	0	2173	0	5.95342	1	4	2	0	25.7371	1	64	1	2006	8.9	105	1300	0	1	0	1	1
2740	93	166	33.7495	2	KPDG10	03		4	0	0	0	1	0	0	0	0	4	1	1	0	0	#NULL!	3	1	8	3	0	2961	0	8.11233	1	4	2	0	33.7495	1	64	1	2006	8.9	82	2500	0	0	0	0	0
2739	88	177	28.089	1	KPDG21	03	DI714	0	0	0	0	0	0	0	0	0	5	1	2	5	1	#NULL!	0	0	9	3	0	3234	0	8.86027	1	5	3	0	28.089	1	76	2	2006	8.8	123	2000	0	0	0	0	0
2738	97	185	28.3419	1	KPDG21	03	DI714	4	0	0	0	0	0	0	0	0	4	1	2	0	0	#NULL!	3	1	5	3	0	1744	0	4.77808	1	4	2	0	28.3419	1	67	1	2006	9.1	102	1500	0	0	0	0	0
2737	79	162	30.1021	1	KPDG10	03		4	0	0	0	0	0	0	0	0	4	1	1	0	0	#NULL!	3	1	8	3	0	2778	0	7.61096	1	4	3	0	30.1021	2	77	0	2006	8.2	173	1150	0	1	0	0	0
2736	78	175	25.4694	2	KPDG10	03	DI714	2	0	0	0	0	0	0	0	0	4	1	1	2	1	#NULL!	2	1	2	3	0	860	0	2.35616	1	4	3	1	25.4694	1	73	1	2006	7.9	78	700	0	1	0	0	0
2735	93	173	31.0735	3	KPDG10	03		4	0	0	0	0	0	0	0	0	4	1	1	0	0	#NULL!	3	0	9	3	0	3221	0	8.82466	1	4	2	0	31.0735	1	64	2	2006	10	79	1700	0	1	0	0	1
2734	105	172	35.4922	2	KPDG22	03	DI714	4	0	0	0	0	0	0	0	0	4	1	2	0	0	#NULL!	3	0	9	3	0	3207	0	8.7863	1	4	1	0	35.4922	1	59	2	2006	9.6	104	2300	1	1	0	0	0
2733	70	176	22.5981	3	KPDG21	03	DI714	4	0	0	0	0	0	0	0	0	4	1	2	0	0	#NULL!	3	0	9	3	0	3201	0	8.76986	1	4	2	0	22.5981	2	68	0	2006	7.7	55	2100	0	1	0	1	0
2732	97	180	29.9383	1	KPDG10	03	DI714	2	0	0	0	0	0	0	0	0	5	1	1	3	1	#NULL!	2	1	3	3	0	1255	0	3.43836	1	5	3	0	29.9383	1	75	2	2006	8.3	81	600	0	1	0	0	1
2731	67	147	31.0056	2	KPDG10	03	DI714	4	0	0	0	0	0	0	0	0	4	1	1	0	0	#NULL!	3	0	9	3	0	3184	0	8.72329	1	4	2	0	31.0056	2	64	2	2006	8.4	52	1600	1	1	0	0	0
2730	75	171	25.6489	3	KPDG10	03		3	0	0	0	0	0	0	0	0	5	1	1	2	1	#NULL!	2	1	3	3	0	933	0	2.55616	1	5	4	0	25.6489	1	81	2	2006	9	124	200	0	1	0	0	1
2729	52	158	20.83	2	KPDG10	03		2	0	0	0	1	0	0	0	0	5	1	1	3	1	#NULL!	2	0	9	3	0	3160	0	8.65753	1	5	2	0	20.83	2	64	2	2006	8.7	50	900	0	0	0	0	0
2728	79	174	26.0933	2	KPDG24	03	DI714	4	0	0	0	0	0	0	0	0	4	1	2	0	0	#NULL!	3	1	4	3	0	1440	0	3.94521	1	4	2	0	26.0933	1	69	2	2006	8.7	130	2800	0	0	0	0	1
2727	76	175	24.8163	2	KPDG10	03		3	0	0	0	0	0	0	0	0	5	1	1	2	1	#NULL!	2	0	9	3	0	3138	0	8.59726	1	5	3	0	24.8163	1	71	1	2006	8.6	100	3275	0	1	0	0	0
2726	#NULL!	#NULL!	#NULL!	2	KPDG10	03	DI714	4	0	0	0	0	0	0	0	0	4	1	1	0	0	#NULL!	3	0	9	3	0	3117	0	8.53973	1	4	3	0	25.93	1	79	2	2006	#NULL!	#NULL!	1600	0	0	0	0	1
2725	50	140	25.5102	1	KPDG10	03		2	0	0	0	0	0	0	0	0	4	1	1	2	1	#NULL!	2	0	9	3	0	3115	0	8.53425	1	4	1	0	25.5102	2	57	1	2006	8	80	1200	0	0	0	0	0
2724	89	178	28.0899	1	KPDG21	03	DI714	4	0	0	0	0	0	0	0	0	4	1	2	0	0	#NULL!	3	1	8	3	0	3008	0	8.2411	1	4	3	0	28.0899	1	74	1	2006	8.4	90	2000	0	0	0	0	0
2723	75	175	24.4898	2	KPDG10	03	KDI713	4	0	0	0	0	1	1	0	0	4	1	1	0	0	#NULL!	3	0	9	3	0	3109	0	8.51781	1	4	2	0	24.4898	1	66	2	2006	9.9	71	2500	1	1	0	0	0
2722	84	167	30.1194	2	KPDG10	03	DI714	4	0	0	0	0	0	0	0	0	4	1	1	0	0	#NULL!	3	1	3	3	0	1159	0	3.17534	1	4	2	1	30.1194	1	62	1	2006	8.1	67	2500	0	1	1	0	0
2721	76	172	25.6896	1	KPDG22	03	DI714	4	0	0	0	1	0	0	0	0	5	1	2	1	1	#NULL!	3	1	8	3	0	2756	0	7.55068	1	5	3	0	25.6896	1	74	1	2006	9	91	3400	0	0	0	0	0
2720	60	175	19.5918	3	KPDG10	03		1	0	0	0	0	0	0	0	0	4	1	1	3	1	#NULL!	1	0	8	3	0	3090	0	8.46575	1	4	2	0	19.5918	1	64	2	2006	9	49	650	0	1	1	0	0
2719	80	174	26.4236	3	KPDG21	03		4	0	0	0	0	0	0	0	0	4	1	2	0	0	#NULL!	3	0	8	3	0	3090	0	8.46575	1	4	2	1	26.4236	1	68	2	2006	6.7	78	2500	0	1	0	0	1
2718	#NULL!	#NULL!	#NULL!	2	KPDG10	03	DI714	5	0	0	0	0	0	0	0	0	5	1	1	0	0	#NULL!	3	0	8	3	0	3089	0	8.46301	1	5	3	0	25.93	2	74	1	2006	#NULL!	#NULL!	2600	0	0	0	0	0
2717	99	180	30.5556	2	KPDG24	03		4	0	0	0	0	0	0	0	0	4	1	2	0	0	#NULL!	3	1	3	3	0	1209	0	3.31233	1	4	2	0	30.5556	1	69	1	2006	8.5	116	2300	0	1	0	1	0
2716	91	175	29.7143	1	KPDG10	03	DI714	4	0	0	0	0	0	0	0	0	4	1	1	0	0	#NULL!	3	0	8	3	0	3074	0	8.42192	1	4	3	0	29.7143	1	72	1	2006	9.7	100	2100	0	0	0	0	0
2715	58	166	21.048	1	KPDG21	03	DI714	4	0	0	0	0	0	0	0	0	4	1	2	0	0	#NULL!	3	0	8	3	0	3069	0	8.40822	1	4	3	0	21.048	2	77	0	2006	8	60	2250	0	1	0	0	0
2714	61	157	24.7475	2	KPDG10	03	DI714	5	0	0	0	0	0	0	0	0	5	1	1	0	0	#NULL!	3	0	8	3	0	3062	0	8.38904	1	5	3	1	24.7475	2	74	1	2006	6.1	61	400	0	0	0	0	0
2713	90	180	27.7778	2	KPDG10	03	DI714	4	0	0	0	0	0	0	0	0	4	1	1	0	0	#NULL!	3	1	2	3	0	778	0	2.13151	1	4	4	0	27.7778	1	82	1	2006	9.5	129	2400	0	1	0	0	0
2712	63	170	21.7993	3	KPDG10	03	DI714	4	1	0	0	1	0	0	0	0	5	1	1	1	1	#NULL!	3	1	8	3	0	2821	0	7.72877	1	5	4	0	21.7993	1	82	2	2006	8.5	92	1450	0	1	0	0	0
2711	73	176	23.5666	1	KPDG21	03		2	0	0	0	0	0	0	0	0	4	1	2	2	1	#NULL!	2	0	8	3	0	3040	0	8.32877	1	4	2	0	23.5666	1	62	2	2006	8.9	88	1750	0	0	0	0	0
2710	90	181	27.4717	2	KPDG24	03		0	0	0	0	0	0	0	0	0	4	1	2	4	1	#NULL!	0	0	8	3	0	3034	0	8.31233	1	4	4	0	27.4717	1	85	0	2006	9.4	91	1450	0	1	0	0	0
2709	78	173	26.0617	2	KPDG10	03		2	0	0	0	0	0	0	0	0	5	1	1	3	1	#NULL!	2	0	8	3	0	3026	0	8.29041	1	5	3	0	26.0617	1	71	1	2006	8.5	134	2100	0	1	0	0	1
2708	88	178	27.7743	2	KPDG21	03		4	0	0	0	0	0	0	0	0	4	1	2	0	0	#NULL!	3	0	8	3	0	3024	0	8.28493	1	4	3	1	27.7743	1	71	1	2006	8.1	80	2000	0	1	0	0	0
2707	88	181	26.8612	2	KPDG10	03	DI714	4	0	0	0	0	0	0	0	0	4	1	1	0	0	#NULL!	3	0	8	3	0	3020	0	8.27397	1	4	1	0	26.8612	1	55	2	2006	9.2	78	3300	0	0	0	0	1
2706	79	180	24.3827	1	KPDG10	03	DI714	4	0	0	0	0	0	0	0	0	5	1	1	1	1	#NULL!	3	1	5	3	0	1894	0	5.18904	1	5	3	0	24.3827	1	75	2	2007	9.5	87	2200	0	1	0	0	0
2705	70	180	21.6049	3	KPDG21	03	DI714	4	0	0	0	0	0	0	0	0	4	1	2	0	0	#NULL!	3	1	0	3	0	176	0	0.482192	1	4	3	1	21.6049	1	76	1	2007	7.9	108	1500	0	0	0	0	1
2704	85	182	25.6612	2	KPDG10	03	DI714	2	0	0	0	1	0	0	0	0	4	1	1	2	1	#NULL!	2	1	7	3	0	2725	0	7.46575	1	4	3	1	25.6612	1	70	0	2007	8	90	1750	0	0	0	0	1
2703	82	173	27.3982	2	KPDG21	03	DI714	4	0	0	0	0	0	0	0	0	4	1	2	0	0	#NULL!	3	0	8	3	0	2964	0	8.12055	1	4	3	0	27.3982	1	75	1	2007	9.2	108	1200	0	1	0	0	0
2702	85	178	26.8274	2	KPDG10	03	DI714	4	0	0	0	0	0	0	0	0	4	1	1	0	0	#NULL!	3	0	8	3	0	2962	0	8.11507	1	4	2	0	26.8274	1	64	1	2007	9.4	97	1800	0	0	0	0	1
2701	80	179	24.968	2	KPDG21	03		3	0	0	0	0	0	0	0	0	5	1	2	2	1	#NULL!	2	0	8	3	0	2960	0	8.10959	1	5	3	1	24.968	1	77	0	2007	6.7	124	1750	0	1	0	1	0
2700	64	175	20.898	2	KPDG10	03		4	0	0	0	0	0	0	0	0	4	1	1	0	0	#NULL!	3	1	0	3	0	95	0	0.260274	1	4	2	0	20.898	1	62	2	2007	8.6	70	1300	0	1	0	0	1
2699	95	168	33.6593	2	KPDG21	03		3	0	0	0	0	1	0	0	0	4	1	2	1	1	#NULL!	2	0	8	3	0	2929	0	8.02466	1	4	3	1	33.6593	1	78	0	2007	7.2	232	2100	0	1	0	0	0
2698	101	175	32.9796	3	KPDG21	03	DI714	5	0	0	0	0	0	0	0	0	5	1	2	0	0	#NULL!	3	1	4	3	0	1312	0	3.59452	1	5	3	0	32.9796	1	71	1	2007	9	96	3000	0	1	0	0	0
2697	60	172	20.2812	2	KPDG10	03		0	0	0	0	0	0	0	0	0	4	1	1	4	1	#NULL!	0	0	8	3	0	2922	0	8.00548	1	4	3	0	20.2812	2	70	1	2007	8.5	85	800	0	0	0	0	0
2696	110	188	31.1227	2	KPDG21	03	DI714	3	0	0	0	0	0	0	0	0	5	1	2	2	1	#NULL!	2	1	5	3	0	1804	0	4.94247	1	5	3	1	31.1227	1	70	1	2007	7.7	125	1600	1	1	0	0	1
2695	87	183	25.9787	2	KPDG24	03		4	0	0	0	0	0	0	0	0	4	1	2	0	0	#NULL!	3	1	2	3	0	577	0	1.58082	1	4	4	0	25.9787	1	82	0	2007	8.7	124	2650	0	0	0	0	1
2694	95	175	31.0204	2	KPDG20	03	DI714	4	0	0	0	0	0	0	0	0	4	1	2	0	0	#NULL!	3	0	8	3	0	2894	0	7.92877	1	4	2	0	31.0204	1	61	1	2007	9	10	2800	0	1	0	0	1
2693	94	155	39.1259	2	KPDG21	03		4	0	0	0	0	0	0	0	0	4	1	2	0	0	#NULL!	3	0	8	3	0	2892	0	7.92329	1	4	2	1	39.1259	1	64	0	2007	8.2	61	2600	0	1	0	1	0
2692	#NULL!	#NULL!	#NULL!	2	KPDG22	03		4	0	0	0	0	0	0	0	0	4	1	2	0	0	#NULL!	3	0	8	3	0	2892	0	7.92329	1	4	3	0	25.93	1	71	1	2007	#NULL!	#NULL!	2000	0	1	0	0	1
2691	70	165	25.7117	2	KPDG21	03		4	0	0	0	0	0	0	0	0	4	1	2	0	0	#NULL!	3	1	3	3	0	1223	0	3.35068	1	4	2	0	25.7117	1	69	0	2007	#NULL!	85	2800	0	1	0	0	0
2690	86	170	29.7578	3	KPDG10	03	DI714	4	0	0	0	0	0	0	0	0	4	1	1	0	0	#NULL!	3	1	2	3	0	796	0	2.18082	1	4	2	1	29.7578	2	66	2	2007	7.2	#NULL!	1200	0	1	0	0	1
2689	#NULL!	#NULL!	#NULL!	2	KPDG10	03	DI714	4	0	0	0	0	0	0	0	0	4	1	1	0	0	#NULL!	3	0	8	3	0	2870	0	7.86301	1	4	2	0	25.93	1	69	2	2007	#NULL!	#NULL!	1000	1	1	0	0	0
2688	75	177	23.9395	2	KPDG10	03	DI714	4	0	0	0	0	0	0	0	0	4	1	1	0	0	#NULL!	3	0	8	3	0	2851	0	7.81096	1	4	3	0	23.9395	1	74	2	2007	8.6	114	2000	0	0	0	0	0
2687	43	164	15.9875	3	KPDG24	03	DI702	3	0	0	0	0	0	0	0	0	4	1	2	1	1	#NULL!	2	1	7	3	0	2716	0	7.4411	1	4	3	0	15.9875	2	70	2	2007	8.3	85	1700	0	0	0	0	0
2686	76	181	23.1983	2	KPDG21	03	DI714	2	0	0	0	0	0	0	0	0	4	1	2	2	1	#NULL!	2	0	8	3	0	2837	0	7.7726	1	4	1	0	23.1983	1	57	1	2007	9.8	82	2600	1	1	0	0	1
2685	98	181	29.9136	2	KPDG10	03	DI714	4	0	0	0	0	0	0	0	0	4	1	1	0	0	#NULL!	3	0	8	3	0	2837	0	7.7726	1	4	2	0	29.9136	1	64	1	2007	8.9	106	1000	1	1	0	0	0
2684	82	169	28.7105	3	KPDG10	03	DI714	4	0	0	0	0	0	0	0	0	5	1	1	1	1	#NULL!	3	1	1	3	0	268	0	0.734247	1	5	3	1	28.7105	1	78	1	2007	7.2	95	2000	1	1	0	0	0
2683	56	170	19.3772	2	KPDG10	03	DI714	5	0	0	0	0	0	0	0	0	5	1	1	0	0	#NULL!	3	1	2	3	0	816	0	2.23562	1	5	3	0	19.3772	2	74	2	2007	9.3	64	3150	0	1	0	0	1
2682	#NULL!	#NULL!	#NULL!	2	KPDG10	03		0	0	0	0	0	0	0	0	0	4	1	1	4	1	#NULL!	0	1	5	3	0	1960	0	5.36986	1	4	3	0	25.93	1	79	2	2007	#NULL!	#NULL!	850	0	1	1	0	1
2681	70	178	22.0932	2	KPDG24	03	DI714	4	0	0	0	0	0	0	0	0	4	1	2	0	0	#NULL!	3	0	8	3	0	2801	0	7.67397	1	4	3	0	22.0932	1	70	2	2007	8.9	70	1800	0	1	0	0	1
2680	90	185	26.2966	2	KPDG10	03	DI714	2	0	0	0	1	0	0	0	0	5	1	1	3	1	#NULL!	2	1	0	3	0	2	1	0.00547945	1	5	4	0	26.2966	1	81	0	2007	9.7	75	1600	0	1	0	0	0
2679	85	186	24.5693	2	KPDG10	03	DI714	4	0	0	0	0	0	0	0	0	4	1	1	0	0	#NULL!	3	1	4	3	0	1586	0	4.34521	1	4	3	0	24.5693	1	70	2	2007	10.1	106	2300	0	1	0	1	0
2678	100	178	31.5617	3	KPDG21	03		5	0	0	0	0	0	0	0	0	5	1	2	0	0	#NULL!	3	0	8	3	0	2781	0	7.61918	1	5	3	0	31.5617	1	70	1	2007	8.4	58	2002	0	1	0	0	0
2677	81	176	26.1493	2	KPDG21	03	DI723	4	0	0	0	0	0	0	0	0	4	1	2	0	0	#NULL!	3	1	2	3	0	709	0	1.94247	1	4	2	0	26.1493	1	63	0	2007	8.4	76	2600	0	0	0	0	0
2676	100	179	31.21	2	KPDG10	03	DI714	5	0	0	0	0	0	0	0	0	5	1	1	0	0	#NULL!	3	0	8	3	0	2752	0	7.53973	1	5	0	0	31.21	1	49	1	2007	9.9	80	2500	0	1	0	0	0
2675	75	165	27.5482	1	KPDG21	03		4	0	1	0	0	1	1	0	0	4	1	2	0	0	#NULL!	3	0	8	3	0	2752	0	7.53973	1	4	2	1	27.5482	1	60	2	2007	7.8	63	2500	1	1	0	0	1
2674	68	166	24.677	2	KPDG21	03		2	0	0	0	0	0	0	0	0	4	1	2	2	1	#NULL!	2	0	8	3	0	2747	0	7.52603	1	4	3	1	24.677	2	72	2	2007	6.7	62	1500	0	1	1	0	1
2673	82	174	27.0842	2	KPDG10	03		1	0	0	0	0	0	0	0	0	5	1	1	4	1	#NULL!	1	0	8	3	0	2743	0	7.51507	1	5	2	0	27.0842	1	69	2	2007	9.2	94	1500	0	0	0	0	0
2672	65	175	21.2245	3	KPDG10	03	DI714	4	0	0	0	0	0	0	0	0	5	1	1	1	1	#NULL!	3	1	5	3	0	1852	0	5.07397	1	5	2	1	21.2245	1	68	2	2007	8.1	93	1300	0	1	1	0	1
2671	76	170	26.2976	1	KPDG10	03		4	0	0	0	0	0	0	0	0	4	1	1	0	0	#NULL!	3	0	7	3	0	2722	0	7.45753	1	4	3	0	26.2976	1	73	2	2007	8.4	92	2000	0	0	0	0	0
2670	73	169	25.5593	2	KPDG10	03	DI714	3	0	0	0	0	0	0	0	0	4	1	1	1	1	#NULL!	2	1	4	3	0	1493	0	4.09041	1	4	4	1	25.5593	1	80	0	2007	8	141	1600	0	1	0	0	0
2669	81	172	27.3797	1	KPDG10	03	DI714	4	0	0	0	0	0	0	0	0	4	1	1	0	0	#NULL!	3	1	5	3	0	1819	0	4.98356	1	4	3	0	27.3797	1	74	1	2007	9.6	81	1600	0	1	0	0	0
2668	75	170	25.9516	2	KPDG10	03	DI714	4	0	0	0	0	0	0	0	0	4	1	1	0	0	#NULL!	3	0	7	3	0	2717	0	7.44384	1	4	3	0	25.9516	1	74	1	2007	8.9	107	1600	0	1	0	0	0
2667	80	172	27.0416	3	KPDG24	03		4	0	0	0	0	0	0	0	0	4	1	2	0	0	#NULL!	3	1	3	3	0	984	0	2.69589	1	4	3	0	27.0416	1	77	1	2007	9.7	71	3180	0	1	0	0	0
2666	106	174	35.0112	1	KPDG10	03	DI714	2	0	0	0	0	0	0	0	0	4	1	1	2	1	#NULL!	2	0	7	3	0	2704	0	7.40822	1	4	2	0	35.0112	1	65	1	2007	8.8	135	1600	0	1	0	0	0
2665	72	168	25.5102	2	KPDG20	03	DI714	4	0	0	0	0	0	0	0	0	4	1	2	0	0	#NULL!	3	1	5	3	0	1918	0	5.25479	1	4	3	0	25.5102	2	79	1	2007	7.8	52	3000	0	1	0	0	0
2664	67	162	25.5296	2	KPDG22	03		1	0	0	0	0	0	0	0	0	4	1	2	3	1	#NULL!	1	1	7	3	0	2598	0	7.11781	1	4	3	1	25.5296	1	75	2	2007	7.7	86	1800	0	0	0	0	0
2663	55	159	21.7555	2	KPDG24	03	DI714	3	0	0	0	0	0	0	0	0	4	1	2	1	1	#NULL!	2	0	7	3	0	2697	0	7.38904	1	4	2	0	21.7555	2	60	2	2007	8.4	69	1500	0	0	0	0	0
2662	69	176	22.2753	2	KPDG21	03	DI716	4	0	0	0	0	0	0	0	0	4	1	2	0	0	#NULL!	3	0	7	3	0	2683	0	7.35068	1	4	2	1	22.2753	1	66	1	2007	8	82	3500	0	0	0	1	0
2661	103	182	31.0953	1	KPDG21	03		4	0	0	0	0	0	0	0	0	4	1	2	0	0	#NULL!	3	1	4	3	0	1553	0	4.25479	1	4	2	1	31.0953	1	61	0	2007	7.1	80	2800	0	0	0	0	0
2660	65	158	26.0375	2	KPDG10	03	DI714	3	0	0	0	0	0	0	0	0	5	1	1	2	1	#NULL!	2	0	7	3	0	2676	0	7.33151	1	5	3	0	26.0375	2	72	1	2007	8	76	1000	0	1	0	0	0
2659	68	170	23.5294	2	KPDG24	03		2	0	0	0	0	0	0	0	0	4	1	2	2	1	#NULL!	2	0	7	3	0	2676	0	7.33151	1	4	3	1	23.5294	1	78	0	2007	7.5	86	850	0	1	0	0	1
2658	65	180	20.0617	1	KPDG10	03		4	0	0	0	0	0	0	0	0	4	1	1	0	0	#NULL!	3	0	7	3	0	2674	0	7.32603	1	4	1	0	20.0617	1	59	2	2007	8.4	900	2100	0	1	0	0	0
2657	68	164	25.2826	2	KPDG10	03	DI714	3	0	0	0	0	0	0	0	0	4	1	1	1	1	#NULL!	2	0	7	3	0	2667	0	7.30685	1	4	4	0	25.2826	2	80	1	2007	8.5	137	2400	0	1	0	0	1
2656	83	175	27.102	2	KPDG10	03	DI714	4	0	0	0	0	0	0	0	0	4	1	1	0	0	#NULL!	3	1	1	3	0	239	0	0.654795	1	4	3	0	27.102	1	72	2	2007	8.6	111	1500	0	1	1	1	0
2655	78	176	25.1808	3	KPDG10	03		4	0	0	0	1	1	0	0	0	4	1	1	0	0	#NULL!	3	1	3	3	0	1219	0	3.33973	1	4	1	1	25.1808	1	58	2	2007	6.8	75	1450	0	1	0	0	0
2654	99	172	33.464	2	KPDG10	03	DI714	4	0	0	0	0	0	0	0	0	4	1	1	0	0	#NULL!	3	0	7	3	0	2655	0	7.27397	1	4	3	1	33.464	1	70	#NULL!	2007	8	95	1300	1	1	0	0	0
2653	75	174	24.7721	2	KPDG20	03	DI723	4	0	0	0	0	0	0	0	0	4	1	2	0	0	#NULL!	3	0	7	3	0	2649	0	7.25753	1	4	3	1	24.7721	1	71	1	2007	8	112	2800	0	1	0	0	0
2652	88	186	25.4365	2	KPDG21	03	DI723	4	0	0	0	0	0	0	0	0	4	1	2	0	0	#NULL!	3	0	7	3	0	2649	0	7.25753	1	4	1	0	25.4365	1	56	2	2007	9.8	75	1600	0	1	0	0	0
2651	79	168	27.9904	2	KPDG21	03		4	0	0	0	0	0	0	0	0	4	1	2	0	0	#NULL!	3	1	7	3	0	2408	0	6.59726	1	4	3	0	27.9904	1	77	1	2008	9.5	98	3200	0	1	0	1	1
2650	73	178	23.04	1	KPDG21	03	DI714	4	0	0	0	0	0	0	0	0	4	1	2	0	0	#NULL!	3	0	7	3	0	2620	0	7.17808	1	4	2	0	23.04	1	65	2	2008	8.9	73	800	0	1	0	0	0
2649	69	175	22.5306	2	KPDG24	03	DI714	0	0	0	0	0	0	0	0	0	4	1	2	4	1	#NULL!	0	1	7	3	0	2428	0	6.65205	1	4	2	0	22.5306	1	67	2	2008	8.7	132	550	0	1	0	1	0
2648	#NULL!	#NULL!	#NULL!	2	KPDG24	03	DI714	5	0	0	0	0	0	0	0	0	5	1	2	0	0	#NULL!	3	0	7	3	0	2606	0	7.13973	1	5	3	0	25.93	1	74	2	2008	#NULL!	#NULL!	3000	0	1	0	0	0
2647	83	179	25.9043	1	KPDG21	03	DI714	2	0	0	0	0	0	0	0	0	5	1	2	3	1	#NULL!	2	0	7	3	0	2599	0	7.12055	1	5	2	0	25.9043	1	69	0	2008	9.7	77	1800	0	0	0	0	1
2646	97	164	36.0648	2	KPDG24	03	DI714	0	0	0	0	0	0	0	0	0	4	1	2	4	1	#NULL!	0	0	7	3	0	2597	0	7.11507	1	4	3	0	36.0648	2	72	1	2008	8.3	61	2200	0	1	0	1	0
2645	86	175	28.0816	3	KPDG10	03	DI714	4	0	0	0	0	0	0	0	0	4	1	1	0	0	#NULL!	3	0	7	3	0	2596	0	7.11233	1	4	3	0	28.0816	1	76	1	2008	8.7	119	1800	0	1	0	0	1
2644	80	158	32.0461	3	KPDG10	03	DI714	4	0	0	0	0	0	0	0	0	4	1	1	0	0	#NULL!	3	0	7	3	0	2590	0	7.09589	1	4	3	0	32.0461	2	73	2	2008	8.3	67	1200	0	1	1	0	0
2643	65	167	23.3067	1	KPDG21	03	DI714	2	0	0	0	0	0	0	0	0	4	1	2	2	1	#NULL!	2	1	4	3	0	1575	0	4.31507	1	4	2	1	23.3067	1	66	1	2008	7.5	89	7500	0	0	0	0	0
2642	94	177	30.0041	2	KPDG20	03	DI714	4	0	0	0	0	1	0	0	0	4	1	2	0	0	#NULL!	3	1	2	3	0	608	0	1.66575	1	4	2	0	30.0041	1	65	2	2008	8.5	142	2900	0	1	0	1	0
2641	53	158	21.2306	2	KPDG10	03		4	0	0	0	0	0	0	0	0	5	1	1	1	1	#NULL!	3	1	3	3	0	1197	0	3.27945	1	5	3	0	21.2306	2	77	1	2008	8.4	79	1600	0	1	0	0	0
2640	61	164	22.68	2	KPDG24	03	DI714	4	0	0	0	0	0	0	0	0	4	1	2	0	0	#NULL!	3	0	7	3	0	2548	0	6.98082	1	4	3	0	22.68	2	72	1	2008	8.9	80	2500	0	1	0	0	1
2639	110	183	32.8466	2	KPDG21	03	DI714	5	0	0	0	0	0	0	0	0	5	1	2	0	0	#NULL!	3	0	7	3	0	2543	0	6.96712	1	5	2	0	32.8466	1	65	2	2008	8.8	124	2300	0	0	0	0	1
2638	82	170	28.3737	2	KPDG10	03	DI714	3	0	0	0	0	0	0	0	0	4	1	1	1	1	#NULL!	2	1	3	3	0	1002	0	2.74521	1	4	4	1	28.3737	1	83	1	2008	6.2	235	1500	0	1	0	0	0
2637	84	183	25.0829	1	KPDG21	03	DI714	0	0	1	0	0	0	0	0	0	5	1	2	5	1	#NULL!	0	0	7	3	0	2533	0	6.93973	1	5	3	1	25.0829	1	70	1	2008	6.6	69	1400	1	1	0	0	0
2636	50	150	22.2222	2	KPDG20	03	DI714	2	0	0	0	0	0	0	0	0	4	1	2	2	1	#NULL!	2	0	7	3	0	2528	0	6.92603	1	4	3	1	22.2222	1	71	1	2008	5	5	2000	0	1	0	0	1
2635	75	176	24.2123	2	KPDG20	03	DI714	5	0	0	0	0	0	0	0	0	5	1	2	0	0	#NULL!	3	1	6	3	0	2198	0	6.02192	1	5	2	0	24.2123	1	69	1	2008	9.4	84	4500	0	1	0	0	0
2634	105	190	29.0859	1	KPDG21	03		4	0	0	0	0	0	0	0	0	4	1	2	0	0	#NULL!	3	0	7	3	0	2521	0	6.90685	1	4	2	0	29.0859	1	68	2	2008	#NULL!	#NULL!	2400	0	1	0	0	1
2633	73	170	25.2595	1	KPDG10	03	DI714	3	0	0	0	0	0	0	0	0	4	1	1	1	1	#NULL!	2	0	7	3	0	2521	0	6.90685	1	4	2	1	25.2595	1	67	1	2008	8.1	70	1500	0	0	0	0	0
2632	91	190	25.2078	2	KPDG10	03		4	0	0	0	0	0	0	0	0	4	1	1	0	0	#NULL!	3	1	6	3	0	2221	0	6.08493	1	4	3	0	25.2078	1	74	1	2008	8.3	98	3600	0	0	0	0	0
2631	100	178	31.5617	2	KPDG21	03	DI714	4	0	0	0	0	0	0	0	0	4	1	2	0	0	#NULL!	3	0	7	3	0	2515	0	6.89041	1	4	2	0	31.5617	1	67	2	2008	9	103	2000	0	0	0	0	0
2630	86	175	28.0816	4	KPDG22	03		5	0	0	0	0	0	1	0	0	5	1	2	0	0	#NULL!	3	1	4	3	0	1287	0	3.52603	1	5	3	1	28.0816	1	73	2	2008	7.3	#NULL!	1800	0	1	0	#NULL!	1
2629	85	172	28.7317	2	KPDG21	03		4	1	0	0	0	0	0	0	0	4	1	2	0	0	#NULL!	3	0	7	3	0	2507	0	6.86849	1	4	3	0	28.7317	1	77	1	2008	8.5	#NULL!	1600	0	1	0	0	1
2628	65	170	22.4913	3	KPDG21	03		4	0	0	0	0	0	0	0	0	4	1	2	0	0	#NULL!	3	0	7	3	0	2499	0	6.84658	1	4	2	0	22.4913	2	67	2	2008	8.3	79	3500	0	0	1	0	0
2627	95	180	29.321	1	KPDG21	03		4	0	0	0	0	0	0	0	0	4	1	2	0	0	#NULL!	3	1	4	3	0	1445	0	3.9589	1	4	3	0	29.321	1	77	2	2008	8.9	84	3085	0	0	0	0	1
2626	62	172	20.9573	3	KPDG24	03		5	0	0	0	1	0	0	0	0	5	1	2	0	0	#NULL!	3	1	6	3	0	2249	0	6.16164	1	5	3	0	20.9573	2	73	2	2008	8.6	65	3500	0	1	1	0	0
2625	86	162	32.7694	1	KPDG23	03		4	0	0	0	0	0	0	0	0	4	1	2	0	0	#NULL!	3	0	7	3	0	2459	0	6.73699	1	4	3	0	32.7694	1	71	2	2008	8.8	72	2500	0	0	0	0	0
2624	74	171	25.3069	1	KPDG24	03		1	0	0	0	0	0	0	0	0	5	1	2	4	1	#NULL!	1	0	7	3	0	2452	0	6.71781	1	5	3	0	25.3069	1	76	2	2008	8.9	78	1800	0	0	0	0	0
2623	77	167	27.6095	3	KPDG10	03	DI714	4	0	0	0	0	0	0	0	0	4	1	1	0	0	#NULL!	3	0	7	3	0	2443	0	6.69315	1	4	2	0	27.6095	1	64	1	2008	8.4	88	3800	0	0	1	0	0
2622	76	168	26.9274	1	KPDG21	03		4	0	0	0	0	0	0	0	0	5	1	2	1	1	#NULL!	3	0	7	3	0	2438	0	6.67945	1	5	3	0	26.9274	1	70	2	2008	8.9	87	1000	0	1	0	0	0
2621	127	194	33.7443	2	KPDG10	03		4	0	0	0	0	0	0	0	0	4	1	1	0	0	#NULL!	3	0	7	3	0	2411	0	6.60548	1	4	2	0	33.7443	1	68	1	2008	9.2	68	3000	0	0	0	0	0
2620	75	171	25.6489	2	KPDG10	03	DI714	4	0	0	0	0	0	0	0	0	4	1	1	0	0	#NULL!	3	0	7	3	0	2382	0	6.52603	1	4	3	0	25.6489	1	72	2	2008	9.2	92	800	0	1	1	0	1
2619	77	178	24.3025	2	KPDG10	03		2	0	0	0	0	0	0	0	0	4	1	1	2	1	#NULL!	2	0	7	3	0	2380	0	6.52055	1	4	3	1	24.3025	1	75	1	2008	8.1	107	900	0	1	0	0	1
2618	#NULL!	#NULL!	#NULL!	2	KPDG21	03	DI714	4	0	0	0	0	0	0	0	0	4	1	2	0	0	#NULL!	3	1	0	3	0	45	0	0.123288	1	4	3	1	25.93	1	77	1	2008	8	74	2000	0	1	1	0	1
2617	83	181	25.335	2	KPDG24	03	DI714	4	0	0	0	0	0	0	0	0	4	1	2	0	0	#NULL!	3	0	6	3	0	2369	0	6.49041	1	4	3	1	25.335	1	75	1	2008	8.2	175	1350	0	1	0	0	1
2616	80	175	26.1224	2	KPDG21	03		5	0	0	0	0	0	0	0	0	5	1	2	0	0	#NULL!	3	0	6	3	0	2365	0	6.47945	1	5	3	1	26.1224	1	73	0	2008	8.1	124	2700	0	1	0	0	1
2615	79	169	27.6601	2	KPDG10	03	DI714	4	0	0	0	0	0	0	0	0	5	1	1	1	1	#NULL!	3	0	6	3	0	2352	0	6.44384	1	5	3	0	27.6601	2	70	2	2008	9.2	101	3000	0	0	0	0	0
2614	101	174	33.3598	3	KPDG21	03		4	0	0	0	0	0	0	0	0	5	1	2	1	1	#NULL!	3	0	6	3	0	2344	0	6.42192	1	5	2	0	33.3598	1	65	1	2008	9.7	99	4500	1	1	1	0	0
2613	92	185	26.8809	2	KPDG10	03	DI714	4	0	0	0	0	0	0	0	0	4	1	1	0	0	#NULL!	3	0	6	3	0	2341	0	6.4137	1	4	1	0	26.8809	1	56	1	2008	8.7	46	1350	1	0	0	0	0
2612	82	173	27.3982	2	KPDG20	03	DI714	5	0	0	0	0	0	0	0	0	5	1	2	0	0	#NULL!	3	0	6	3	0	2337	0	6.40274	1	5	3	0	27.3982	1	78	2	2008	9.5	71	2450	0	1	0	0	0
2611	#NULL!	#NULL!	#NULL!	2	KPDG10	03	DI714	2	0	0	0	0	0	0	0	0	5	1	1	3	1	#NULL!	2	0	6	3	0	2332	0	6.38904	1	5	0	0	25.93	2	47	0	2008	#NULL!	#NULL!	1400	0	1	0	0	0
2610	53	167	19.0039	3	KPDG10	03		4	0	0	0	0	0	0	0	0	4	1	1	0	0	#NULL!	3	1	3	3	0	1166	0	3.19452	1	4	3	0	19.0039	1	77	2	2008	8.3	70	1200	0	1	0	0	1
2609	90	178	28.4055	2	KPDG24	03	DI714	4	0	0	0	0	1	0	0	0	5	1	2	1	1	#NULL!	3	1	6	3	0	2279	0	6.24384	1	5	3	1	28.4055	1	70	1	2008	7.7	142	3000	0	0	1	0	1
2608	74	180	22.8395	2	KPDG20	03		4	0	0	0	0	0	0	0	0	4	1	2	0	0	#NULL!	3	0	6	3	0	2327	0	6.37534	1	4	2	0	22.8395	1	63	2	2008	8.7	68	2250	0	0	0	1	0
2607	58	169	20.3074	3	KPDG10	03	DI714	4	0	0	0	0	0	0	0	0	5	1	1	1	1	#NULL!	3	1	2	3	0	705	0	1.93151	1	5	3	0	20.3074	2	70	2	2008	8.7	57	1900	0	1	0	1	1
2606	74	178	23.3556	1	KPDG10	03	DI714	0	0	0	0	0	0	0	0	0	5	1	1	5	1	#NULL!	0	0	6	3	0	2320	0	6.35616	1	5	3	1	23.3556	1	76	1	2008	7.5	75	350	0	1	0	0	0
2605	125	180	38.5802	2	KPDG10	03	DI716	4	0	0	0	0	0	0	0	0	4	1	1	0	0	#NULL!	3	0	6	3	0	2319	0	6.35342	1	4	2	0	38.5802	1	62	2	2008	8.6	71	3600	0	1	#NULL!	0	1
2604	#NULL!	#NULL!	#NULL!	2	KPDG10	03	DI714	4	0	0	0	0	0	0	0	0	4	1	1	0	0	#NULL!	3	0	6	3	0	2319	0	6.35342	1	4	2	0	25.93	1	63	2	2008	9.1	108	2700	0	0	0	0	0
2603	100	180	30.8642	2	KPDG21	03	DI714	4	0	0	0	0	0	0	0	0	4	1	2	0	0	#NULL!	3	1	3	3	0	1009	0	2.76438	1	4	2	0	30.8642	1	64	1	2008	8.7	123	5000	0	1	0	0	1
2602	80	186	23.1241	2	KPDG10	03	DI714	3	0	0	0	0	0	0	0	0	5	1	1	2	1	#NULL!	2	0	6	3	0	2312	0	6.33425	1	5	2	1	23.1241	1	65	2	2008	7.5	114	1700	0	1	0	0	0
2601	61	168	21.6128	3	KPDG21	03	DI714	4	0	0	0	0	0	0	0	0	4	1	2	0	0	#NULL!	3	1	2	3	0	671	0	1.83836	1	4	3	1	21.6128	1	74	0	2008	7.2	144	1800	0	0	0	0	0
2600	60	175	19.5918	2	KPDG10	03	DI714	5	0	0	0	1	0	0	0	0	5	1	1	0	0	#NULL!	3	0	6	3	0	2292	0	6.27945	1	5	2	1	19.5918	2	66	1	2008	7	60	2450	0	0	0	0	0
2599	60	168	21.2585	2	KPDG10	03	DI714	2	0	0	0	0	0	0	0	0	4	1	1	2	1	#NULL!	2	0	6	3	0	2289	0	6.27123	1	4	3	1	21.2585	2	70	2	2008	6.2	47	1200	0	1	0	0	0
2598	#NULL!	160	#NULL!	2	KPDG10	03		#NULL!	0	0	0	0	0	0	0	0	4	1	1	#NULL!	0	#NULL!	#NULL!	0	6	3	0	2263	0	6.2	1	4	2	0	25.93	2	60	2	2009	8.2	132	#NULL!	0	1	0	0	0
2597	73	179	22.7833	2	KPDG21	03		4	0	0	0	0	0	0	0	0	4	1	2	0	0	#NULL!	3	0	6	3	0	2248	0	6.1589	1	4	2	1	22.7833	1	68	2	2009	7.7	177	2500	0	1	0	0	0
2596	67	166	24.3141	3	KPDG21	03	DI714	3	0	0	0	1	0	0	0	0	5	1	2	2	1	#NULL!	2	0	6	3	0	2243	0	6.14521	1	5	3	1	24.3141	1	72	0	2009	7	162	1700	0	1	0	0	1
2595	#NULL!	#NULL!	#NULL!	1	KPDG10	03	DI702A	4	0	0	0	0	0	0	0	0	5	1	1	1	1	#NULL!	3	0	6	3	0	2243	0	6.14521	1	5	2	0	25.93	2	67	2	2009	8.7	49	1400	0	1	0	1	0
2594	80	176	25.8264	3	KPDG24	03	DI714	2	0	0	0	0	0	0	0	0	4	1	2	2	1	#NULL!	2	0	6	3	0	2242	0	6.14247	1	4	1	0	25.8264	1	59	2	2009	8.4	49	1700	1	1	0	0	0
2593	95	178	29.9836	2	KPDG10	03		5	0	0	0	0	0	0	0	0	5	1	1	0	0	#NULL!	3	0	6	3	0	2242	0	6.14247	1	5	2	0	29.9836	1	68	1	2009	9.4	88	1640	0	0	0	0	1
2592	70	175	22.8571	1	KPDG10	03		4	0	0	0	0	0	0	0	0	4	1	1	0	0	#NULL!	3	0	6	3	0	2241	0	6.13973	1	4	3	1	22.8571	1	74	1	2009	6.5	102	4120	0	1	0	0	1
2591	75	166	27.2173	2	KPDG10	03		4	0	0	0	0	0	0	0	0	4	1	1	0	0	#NULL!	3	1	5	3	0	1881	0	5.15342	1	4	4	1	27.2173	1	84	1	2009	8.2	106	2300	0	1	0	0	0
2590	80	169	28.0102	2	KPDG10	03	DI714	4	0	0	0	0	0	0	0	0	4	1	1	0	0	#NULL!	3	1	1	3	0	309	0	0.846575	1	4	3	1	28.0102	1	70	1	2009	8	82	1500	0	1	0	0	1
2589	106	182	32.001	2	KPDG10	03	DI714	4	0	0	0	0	0	0	0	0	4	1	1	0	0	#NULL!	3	0	6	3	0	2214	0	6.06575	1	4	2	0	32.001	1	66	2	2009	8.9	94	1100	0	1	0	0	0
2588	82	183	24.4857	2	KPDG21	03	DI714	4	0	0	0	0	0	0	0	0	5	1	2	1	1	#NULL!	3	0	6	3	0	2207	0	6.04658	1	5	2	0	24.4857	1	67	1	2009	8.7	87	3500	0	0	0	0	1
2587	85	187	24.3072	2	KPDG10	03	DI714	4	0	0	0	0	0	0	0	0	4	1	1	0	0	#NULL!	3	0	6	3	0	2207	0	6.04658	1	4	3	1	24.3072	1	71	1	2009	7.4	135	2000	0	1	0	0	0
2586	81	171	27.7008	2	KPDG21	03		4	0	0	0	0	0	0	0	0	4	1	2	0	0	#NULL!	3	0	6	3	0	2206	0	6.04384	1	4	3	0	27.7008	1	70	0	2009	9.2	130	2510	0	1	0	0	0
2585	52	169	18.2066	3	KPDG10	03		4	0	0	0	0	0	0	0	0	4	1	1	0	0	#NULL!	3	0	6	3	0	2199	0	6.02466	1	4	2	1	18.2066	2	69	2	2009	7.1	128	1440	0	1	0	0	0
2584	76	179	23.7196	2	KPDG10	03		2	0	0	0	0	0	0	0	0	4	1	1	2	1	#NULL!	2	1	3	3	0	1183	0	3.2411	1	4	2	0	23.7196	1	69	1	2009	9.3	93	2400	0	1	0	0	0
2583	107	165	39.3021	3	KPDG10	03	DI714	4	0	0	0	0	0	0	0	0	4	1	1	0	0	#NULL!	3	0	6	3	0	2185	0	5.9863	1	4	3	0	39.3021	2	70	1	2009	8	137	1500	0	1	0	0	0
2582	120	180	37.037	3	KPDG24	03	DI714	4	0	0	0	0	0	0	0	0	4	1	2	0	0	#NULL!	3	1	2	3	0	710	0	1.94521	1	4	2	1	37.037	1	64	2	2009	7.3	122	2500	1	1	0	0	1
2581	80	181	24.4193	2	KPDG10	03		4	0	0	0	0	0	0	0	0	4	1	1	0	0	#NULL!	3	1	5	3	0	1652	0	4.52603	1	4	3	1	24.4193	1	73	2	2009	7.9	128	2000	0	1	0	0	0
2580	95	182	28.6801	1	KPDG10	03	DI714	1	0	0	0	0	0	0	0	0	4	1	1	3	1	#NULL!	1	0	6	3	0	2164	0	5.92877	1	4	3	0	28.6801	1	72	1	2009	9.3	68	700	0	0	0	0	0
2579	70	185	20.4529	2	KPDG10	03	DI714	4	0	0	0	0	0	0	0	0	5	1	1	1	1	#NULL!	3	0	6	3	0	2159	0	5.91507	1	5	3	0	20.4529	1	79	2	2009	8.9	86	2600	0	0	0	0	0
2578	72	178	22.7244	3	KPDG21	03	DI714	4	0	0	0	0	0	0	0	0	4	1	2	0	0	#NULL!	3	0	6	3	0	2158	0	5.91233	1	4	3	1	22.7244	1	75	2	2009	6.8	74	900	0	1	0	0	0
2577	80	170	27.6817	3	KPDG10	03	DI714	2	0	0	0	0	0	0	0	0	5	1	1	3	1	#NULL!	2	0	6	3	0	2151	0	5.89315	1	5	3	0	27.6817	2	74	2	2009	10	79	2300	0	0	0	0	0
2576	90	178	28.4055	3	KPDG10	03		2	0	0	0	0	0	0	0	0	4	1	1	2	1	#NULL!	2	0	6	3	0	2130	0	5.83562	1	4	3	1	28.4055	1	76	0	2009	8	91	1000	0	1	1	1	0
2575	61	166	22.1367	2	KPDG10	03	DI714	3	0	0	0	0	0	0	0	0	5	1	1	2	1	#NULL!	2	1	6	3	0	2021	0	5.53699	1	5	2	1	22.1367	1	66	1	2009	7.3	75	2700	0	1	1	0	0
2574	80	167	28.6851	1	KPDG10	03		4	0	0	0	0	0	0	0	0	4	1	1	0	0	#NULL!	3	0	6	3	0	2110	0	5.78082	1	4	4	0	28.6851	1	84	1	2009	9.3	206	2100	0	0	0	0	0
2573	94	170	32.526	1	KPDG10	03	DI714	4	0	0	0	0	0	0	0	0	4	1	1	0	0	#NULL!	3	0	6	3	0	2094	0	5.73699	1	4	2	0	32.526	1	69	1	2009	8.4	67	3000	0	1	0	0	0
2572	66	175	21.551	1	KPDG10	03		4	0	0	0	0	0	0	0	0	4	1	1	0	0	#NULL!	3	0	6	3	0	2094	0	5.73699	1	4	2	0	21.551	1	65	1	2009	8.5	86	1600	0	0	0	0	0
2571	77	157	31.2386	2	KPDG22	03		4	0	0	0	0	0	0	0	0	4	1	2	0	0	#NULL!	3	1	6	3	0	2057	0	5.63562	1	4	2	0	31.2386	2	66	2	2009	8.9	54	2300	1	1	1	0	0
2570	90	180	27.7778	2	KPDG21	03		4	0	0	0	0	0	0	0	0	4	1	2	0	0	#NULL!	3	0	6	3	0	2068	0	5.66575	1	4	3	1	27.7778	1	70	2	2009	8.2	89	2000	0	0	0	0	0
2569	83	187	23.7353	2	KPDG24	03		4	0	0	0	0	0	0	0	0	4	1	2	0	0	#NULL!	3	0	6	3	0	2067	0	5.66301	1	4	3	0	23.7353	1	72	0	2009	9.4	64	2000	0	0	0	0	0
2568	86	176	27.7634	2	KPDG10	03	DI714	4	0	0	0	0	0	0	0	0	4	1	1	0	0	#NULL!	3	0	6	3	0	2066	0	5.66027	1	4	2	1	27.7634	1	65	1	2009	8.1	212	2000	0	1	0	1	1
2567	81	170	28.0277	2	KPDG10	03		2	0	0	0	0	0	0	0	0	4	1	1	2	1	#NULL!	2	0	6	3	0	2061	0	5.64658	1	4	3	1	28.0277	2	73	0	2009	6.8	83	2000	0	1	0	1	0
2566	65	170	22.4913	2	KPDG10	03	DI714	3	0	0	0	0	0	0	0	0	5	1	1	2	1	#NULL!	2	0	6	3	0	2052	0	5.62192	1	5	4	1	22.4913	1	82	2	2009	6.8	228	2000	0	0	0	0	0
2565	97	189	27.1549	2	KPDG21	03	DI714	2	0	0	0	0	0	0	0	0	5	1	2	3	1	#NULL!	2	0	6	3	0	2044	0	5.6	1	5	2	0	27.1549	1	62	0	2009	8.9	66	1800	0	1	0	0	1
2564	90	175	29.3878	3	KPDG10	03		4	0	0	0	0	0	0	0	0	4	1	1	0	0	#NULL!	3	0	6	3	0	2031	0	5.56438	1	4	2	0	29.3878	1	65	0	2009	9.7	102	2100	0	0	0	0	0
2563	94	179	29.3374	3	KPDG10	03		0	0	0	0	0	0	0	0	0	5	1	1	5	1	#NULL!	0	0	6	3	0	2025	0	5.54795	1	5	3	1	29.3374	1	78	1	2009	6.8	99	700	0	1	0	0	1
2562	65	180	20.0617	3	KPDG10	03		4	0	0	0	1	0	0	0	0	4	1	1	0	0	#NULL!	3	1	1	3	0	537	0	1.47123	1	4	4	0	20.0617	1	80	1	2009	9.2	65	2650	0	1	0	0	0
2561	98	198	24.9974	2	KPDG22	03	DI714	0	0	0	0	0	1	0	0	0	4	1	2	4	1	#NULL!	0	1	4	3	0	1288	0	3.52877	1	4	3	1	24.9974	1	70	#NULL!	2009	8	120	1000	0	0	0	0	0
2560	88	187	25.1651	2	KPDG10	03	DI714	2	0	0	0	0	0	0	0	0	4	1	1	2	1	#NULL!	2	0	5	3	0	2004	0	5.49041	1	4	2	0	25.1651	1	69	1	2009	9.7	92	1050	0	1	0	0	1
2559	52	162	19.8141	1	KPDG10	03	DI714	4	0	0	0	0	0	0	0	0	5	1	1	1	1	#NULL!	3	1	2	3	0	871	0	2.3863	1	5	2	1	19.8141	2	64	1	2009	6.9	74	3200	0	1	1	0	0
2558	120	165	44.0771	3	KPDG10	03	DI714	0	0	0	0	0	0	0	0	0	4	1	1	4	1	#NULL!	0	0	5	3	0	1994	0	5.46301	1	4	3	0	44.0771	2	75	2	2009	7.9	115	3500	1	1	0	0	0
2557	60	170	20.7612	2	KPDG10	03	DI714	4	0	0	0	0	0	0	0	0	4	1	1	0	0	#NULL!	3	1	1	3	0	214	0	0.586301	1	4	3	0	20.7612	1	77	2	2009	9.5	72	3400	0	1	0	0	1
2556	56	168	19.8413	2	KPDG24	03	DI714	5	0	0	0	0	0	0	0	0	5	1	2	0	0	#NULL!	3	1	5	3	0	1965	0	5.38356	1	5	3	0	19.8413	2	73	2	2009	9.2	50	3200	1	1	0	0	0
2555	70	170	24.2215	3	KPDG24	03	DI714	3	0	0	0	0	1	0	0	0	5	1	2	2	1	#NULL!	2	1	1	3	0	330	0	0.90411	1	5	3	1	24.2215	1	74	2	2009	8.1	89	1900	0	0	0	0	0
2554	84	173	28.0664	2	KPDG24	03		4	0	0	0	0	0	0	0	0	4	1	2	0	0	#NULL!	3	0	5	3	0	1970	0	5.39726	1	4	2	0	28.0664	1	69	2	2009	9	74	1600	0	1	0	0	0
2553	56	#NULL!	#NULL!	2	KPDG21	03		4	0	0	0	0	0	0	0	0	4	1	2	0	0	#NULL!	3	0	5	3	0	1969	0	5.39452	1	4	4	1	25.93	2	81	1	2009	6.6	181	2000	0	1	0	0	0
2552	49	162	18.6709	1	KPDG10	03	DI714	3	0	0	0	1	0	0	0	0	4	1	1	1	1	#NULL!	2	0	5	3	0	1956	0	5.3589	1	4	2	0	18.6709	2	67	2	2009	9.6	58	3300	0	0	0	0	0
2551	76	175	24.8163	2	KPDG10	03	DI714	4	0	0	0	0	0	0	0	0	5	1	1	1	1	#NULL!	3	0	5	3	0	1949	0	5.33973	1	5	4	1	24.8163	1	82	0	2009	7.7	89	1800	0	1	0	0	0
2550	#NULL!	#NULL!	#NULL!	2	KPDG21	03	DI714	4	0	0	0	0	0	0	0	0	4	1	2	0	0	#NULL!	3	0	5	3	0	1946	0	5.33151	1	4	3	1	25.93	1	71	1	2009	6.5	84	2400	0	1	0	0	1
2549	77	168	27.2817	2	KPDG10	03	DI714	4	0	0	0	0	0	0	0	0	4	1	1	0	0	#NULL!	3	0	5	3	0	1935	0	5.30137	1	4	2	1	27.2817	2	65	2	2009	7.2	70	1500	0	0	0	0	0
2548	72	187	20.5897	3	KPDG10	03		0	0	0	0	0	0	0	0	0	4	1	1	4	1	#NULL!	0	0	5	3	0	1928	0	5.28219	1	4	2	1	20.5897	1	63	2	2009	6.3	87	2000	0	0	0	0	0
2547	83	172	28.0557	3	KPDG10	03		4	0	0	0	0	0	0	0	0	4	1	1	0	0	#NULL!	3	0	5	3	0	1919	0	5.25753	1	4	4	0	28.0557	1	80	1	2009	9	69	3100	0	1	1	1	0
2546	85	185	24.8356	1	KPDG21	03		4	0	0	0	0	0	0	0	0	4	1	2	0	0	#NULL!	3	0	5	3	0	1906	0	5.22192	1	4	3	0	24.8356	1	70	0	2009	9	78	2500	0	0	0	0	0
2545	83	167	29.7608	2	KPDG24	03	DI714	5	0	0	0	0	0	0	0	0	5	1	2	0	0	#NULL!	3	1	2	3	0	622	0	1.70411	1	5	3	1	29.7608	1	73	0	2010	8.2	70	2600	0	1	0	0	0
2544	68	162	25.9107	3	KPDG22	03		4	0	0	0	1	1	0	0	0	4	1	2	0	0	#NULL!	3	1	0	3	0	157	0	0.430137	1	4	2	1	25.9107	2	66	1	2010	6.7	129	2100	0	1	0	0	1
2543	66	171	22.571	2	KPDG10	03		4	0	0	0	0	0	0	0	0	4	1	1	0	0	#NULL!	3	0	5	3	0	1869	0	5.12055	1	4	4	0	22.571	1	80	2	2010	8.5	76	2500	0	0	0	0	0
2542	89	175	29.0612	2	KPDG24	03	DI714	3	0	0	0	0	0	0	0	0	5	1	2	2	1	#NULL!	2	0	5	3	0	1863	0	5.10411	1	5	2	0	29.0612	1	67	2	2010	9.3	86	1900	0	1	0	0	1
2541	63	170	21.7993	3	KPDG22	03		2	0	0	0	0	0	0	0	0	4	1	2	2	1	#NULL!	2	0	5	3	0	1844	0	5.05205	1	4	3	0	21.7993	2	70	2	2010	7.8	94	2000	1	1	0	0	0
2540	54	140	27.551	2	KPDG24	03	DI714	0	0	0	0	0	0	0	0	0	4	1	2	4	1	#NULL!	0	0	5	3	0	1844	0	5.05205	1	4	4	0	27.551	2	82	1	2010	8.7	83	500	0	1	0	0	0
2539	100	165	36.7309	2	KPDG24	03		4	0	0	0	0	0	0	0	0	4	1	2	0	0	#NULL!	3	1	4	3	0	1456	0	3.98904	1	4	2	0	36.7309	2	65	1	2010	8.3	94	3000	0	1	0	0	0
2538	53	153	22.6409	2	KPDG10	03	DI714	2	0	0	0	0	0	0	0	0	4	1	1	2	1	#NULL!	2	1	5	3	0	1816	0	4.97534	1	4	4	1	22.6409	2	80	1	2010	7	98	500	0	1	0	0	0
2537	61	176	19.6927	2	KPDG10	03	DI714	4	0	0	0	0	0	0	0	0	4	1	1	0	0	#NULL!	3	0	5	3	0	1829	0	5.01096	1	4	3	0	19.6927	1	74	2	2010	9.6	79	1300	0	1	0	0	1
2536	84	181	25.6402	2	KPDG10	03		4	0	0	0	0	0	0	0	0	4	1	1	0	0	#NULL!	3	0	5	3	0	1827	0	5.00548	1	4	3	1	25.6402	1	74	2	2010	7.7	81	2000	1	1	0	0	0
2535	56	160	21.875	2	KPDG10	03		1	0	0	0	0	0	0	0	0	4	1	1	3	1	#NULL!	1	0	5	3	0	1826	0	5.00274	1	4	2	1	21.875	2	68	2	2010	7	77	1300	0	0	0	0	0
2534	77	177	24.5779	3	KPDG24	03	DI723	4	0	0	0	0	0	0	0	0	4	1	2	0	0	#NULL!	3	1	3	3	0	928	0	2.54247	1	4	2	0	24.5779	1	64	2	2010	8.8	63	2400	0	0	0	0	1
2533	88	173	29.4029	2	KPDG21	03		5	0	1	0	0	0	1	0	0	5	1	2	0	0	#NULL!	3	0	5	3	0	1807	0	4.95068	1	5	2	0	29.4029	1	62	0	2010	9.6	86	6800	1	0	0	0	1
2532	84	175	27.4286	2	KPDG10	03	DI714	0	0	0	0	0	0	0	0	0	4	1	1	4	1	#NULL!	0	0	5	3	0	1799	0	4.92877	1	4	2	0	27.4286	1	68	2	2010	9.5	83	1100	0	1	0	0	0
2531	137	179	42.7577	3	KPDG21	03	DI714	4	0	0	0	0	0	0	0	0	4	1	2	0	0	#NULL!	3	0	5	3	0	1794	0	4.91507	1	4	1	0	42.7577	1	54	2	2010	8.9	132	5000	1	0	0	0	0
2530	100	178	31.5617	2	KPDG21	03		4	0	0	0	0	0	0	0	0	4	1	2	0	0	#NULL!	3	0	5	3	0	1780	0	4.87671	1	4	2	0	31.5617	1	62	2	2010	9.3	71	2500	0	0	0	0	0
2529	90	176	29.0548	2	KPDG10	03	DI714	4	0	0	0	0	0	0	0	0	4	1	1	0	0	#NULL!	3	0	5	3	0	1773	0	4.85753	1	4	3	0	29.0548	1	75	1	2010	8.8	93	1500	0	0	0	1	0
2528	76	170	26.2976	2	KPDG10	03	DI714	1	0	0	0	0	0	0	0	0	4	1	1	3	1	#NULL!	1	1	3	3	0	1067	0	2.92329	1	4	3	1	26.2976	1	71	1	2010	7.8	124	1000	1	1	1	0	1
2527	64	158	25.6369	2	KPDG10	03		4	0	0	0	0	0	0	0	0	4	1	1	0	0	#NULL!	3	0	5	3	0	1772	0	4.85479	1	4	3	0	25.6369	2	79	0	2010	8.3	81	2700	0	1	0	1	0
2526	95	180	29.321	2	KPDG22	03	DI714	4	0	0	0	0	0	0	0	0	4	1	2	0	0	#NULL!	3	0	5	3	0	1759	0	4.81918	1	4	2	0	29.321	1	60	2	2010	#NULL!	#NULL!	2600	0	1	0	1	1
2525	97	180	29.9383	2	KPDG10	03		4	0	0	0	0	0	0	0	0	4	1	1	0	0	#NULL!	3	0	5	3	0	1756	0	4.81096	1	4	2	0	29.9383	1	66	1	2010	9.5	101	3500	0	0	0	0	0
2524	61	165	22.4059	3	KPDG21	03		4	0	0	0	0	0	0	0	0	4	1	2	0	0	#NULL!	3	1	5	3	0	1713	0	4.69315	1	4	3	1	22.4059	1	79	1	2010	7.8	68	3750	0	0	0	0	0
2523	71	188	20.0883	3	KPDG10	03	DI714	3	0	0	0	0	0	0	0	0	4	1	1	1	1	#NULL!	2	0	5	3	0	1751	0	4.79726	1	4	2	1	20.0883	1	63	2	2010	7.5	76	1100	0	1	0	0	0
2522	73	173	24.3911	2	KPDG24	03	DI714	4	0	0	0	0	0	0	0	0	4	1	2	0	0	#NULL!	3	1	1	3	0	438	0	1.2	1	4	3	0	24.3911	1	76	1	2010	8.9	79	2800	0	1	1	0	1
2521	75	176	24.2123	3	KPDG10	03		4	0	0	0	0	0	0	0	0	4	1	1	0	0	#NULL!	3	1	0	3	0	3	1	0.00821918	1	4	4	1	24.2123	1	83	2	2010	7.1	85	1200	1	1	1	0	#NULL!
2520	70	170	24.2215	3	KPDG24	03		4	0	0	0	0	0	0	0	0	4	1	2	0	0	#NULL!	3	0	5	3	0	1732	0	4.74521	1	4	3	0	24.2215	1	74	2	2010	8.8	70	2950	0	1	0	0	1
2519	97	172	32.788	2	KPDG21	03		4	0	0	0	0	0	0	0	0	4	1	2	0	0	#NULL!	3	0	5	3	0	1725	0	4.72603	1	4	2	0	32.788	1	64	0	2010	9	87	3800	0	0	0	0	0
2518	82	180	25.3086	2	KPDG10	03		4	0	0	0	0	0	0	0	0	4	1	1	0	0	#NULL!	3	0	5	3	0	1722	0	4.71781	1	4	3	1	25.3086	1	78	0	2010	7.2	114	2000	1	1	0	0	1
2517	69	176	22.2753	2	KPDG21	03	DI714	2	0	0	0	0	0	0	0	0	4	1	2	2	1	#NULL!	2	1	4	3	0	1512	0	4.14247	1	4	4	0	22.2753	1	81	1	2010	#NULL!	#NULL!	1500	0	1	1	0	0
2516	100	#NULL!	#NULL!	2	KPDG21	03		5	0	0	0	0	0	0	0	0	5	1	2	0	0	#NULL!	3	0	5	3	0	1710	0	4.68493	1	5	0	0	25.93	1	48	2	2010	9.4	73	4500	0	0	0	0	0
2515	68	182	20.5289	2	KPDG10	03	DI714	0	0	0	0	0	0	0	0	0	5	1	1	5	1	#NULL!	0	0	5	3	0	1708	0	4.67945	1	5	2	0	20.5289	1	68	1	2010	8.6	67	1000	0	0	0	0	1
2514	93	180	28.7037	2	KPDG10	03		4	0	0	0	0	0	0	0	0	4	1	1	0	0	#NULL!	3	0	5	3	0	1704	0	4.66849	1	4	3	0	28.7037	1	70	1	2010	9.2	76	3000	0	1	0	0	0
2513	73	186	21.1007	2	KPDG10	03	DI714	4	0	0	0	0	0	0	0	0	4	1	1	0	0	#NULL!	3	0	5	3	0	1675	0	4.58904	1	4	3	0	21.1007	1	74	2	2010	9.1	51	1800	0	0	0	0	0
2512	98	182	29.5858	3	KPDG21	03	DI714	5	0	0	0	0	0	0	0	0	5	1	2	0	0	#NULL!	3	0	5	3	0	1674	0	4.5863	1	5	2	1	29.5858	2	69	0	2010	7.1	56	2500	0	1	1	0	1
2511	69	169	24.1588	2	KPDG21	03	DI716	5	1	0	0	0	0	0	0	0	5	1	2	0	0	#NULL!	3	0	5	3	0	1668	0	4.56986	1	5	2	1	24.1588	1	67	1	2010	7.9	70	5000	0	1	0	0	0
2510	84	180	25.9259	3	KPDG24	03		5	0	1	0	0	0	0	0	0	5	1	2	0	0	#NULL!	3	1	3	3	0	1235	0	3.38356	1	5	3	0	25.9259	1	72	2	2010	8.4	51	5200	0	1	0	0	1
2509	82	178	25.8806	1	KPDG10	03		4	0	0	0	0	0	0	0	0	4	1	1	0	0	#NULL!	3	1	3	3	0	1231	0	3.3726	1	4	3	1	25.8806	1	78	2	2010	6.1	153	1400	0	1	1	0	0
2508	75	180	23.1481	2	KPDG10	03		4	0	0	0	0	0	0	0	0	4	1	1	0	0	#NULL!	3	0	5	3	0	1644	0	4.50411	1	4	3	1	23.1481	1	72	2	2010	6.4	68	2000	0	1	0	0	0
2507	65	160	25.3906	2	KPDG10	03		5	0	0	0	0	0	0	0	0	5	1	1	0	0	#NULL!	3	0	4	3	0	1638	0	4.48767	1	5	3	0	25.3906	2	76	2	2010	8.5	58	3000	0	1	1	0	0
2506	61	161	23.533	2	KPDG10	03	DI714	4	0	0	0	0	0	0	0	0	4	1	1	0	0	#NULL!	3	0	4	3	0	1620	0	4.43836	1	4	3	0	23.533	2	73	0	2010	8.5	47	2300	0	0	0	0	0
2505	94	179	29.3374	2	KPDG10	03	DI714	4	0	0	0	0	0	0	0	0	4	1	1	0	0	#NULL!	3	1	2	3	0	600	0	1.64384	1	4	3	1	29.3374	1	74	1	2010	6.3	145	1700	0	1	0	0	0
2504	100	187	28.5968	2	KPDG10	03		1	0	0	0	0	0	0	0	0	5	1	1	4	1	#NULL!	1	0	4	3	0	1609	0	4.40822	1	5	2	1	28.5968	1	63	2	2010	7.1	123	800	0	1	0	1	1
2503	87	170	30.1038	3	KPDG10	03	DI714	5	0	0	0	0	0	0	0	0	5	1	1	0	0	#NULL!	3	0	4	3	0	1599	0	4.38082	1	5	2	1	30.1038	2	66	0	2010	6.8	55	2500	0	1	0	1	0
2502	103	182	31.0953	2	KPDG21	03		4	0	0	0	0	0	0	0	0	4	1	2	0	0	#NULL!	3	0	4	3	0	1598	0	4.37808	1	4	1	0	31.0953	1	54	2	2010	9	105	3030	0	1	0	0	1
2501	#NULL!	#NULL!	#NULL!	3	KPDG21	03		4	0	0	0	0	0	0	0	0	4	1	2	0	0	#NULL!	3	0	4	3	0	1584	0	4.33973	1	4	3	0	25.93	2	76	2	2010	7.9	123	1500	0	1	0	0	0
2500	74	174	24.4418	2	KPDG10	03	DI714	4	0	0	0	0	0	0	0	0	4	1	1	0	0	#NULL!	3	0	4	3	0	1557	0	4.26575	1	4	2	0	24.4418	1	69	2	2010	8.9	111	1800	0	1	0	0	0
2499	110	180	33.9506	1	KPDG10	03		5	0	0	0	0	0	0	0	0	5	1	1	0	0	#NULL!	3	0	4	3	0	1526	0	4.18082	1	5	1	0	33.9506	1	50	0	2011	9.3	78	3200	0	1	0	0	1
2498	74	157	30.0215	3	KPDG22	03		4	0	0	0	0	0	0	0	0	4	1	2	0	0	#NULL!	3	0	4	3	0	1514	0	4.14795	1	4	3	0	30.0215	1	71	2	2011	9	81	1600	0	1	0	0	0
2497	62	153	26.4855	2	KPDG10	03	DI714	2	0	0	0	0	0	0	0	0	5	1	1	3	1	#NULL!	2	0	4	3	0	1508	0	4.13151	1	5	4	0	26.4855	2	81	2	2011	8.5	65	1500	0	1	0	0	1
2496	81	176	26.1493	2	KPDG24	03		4	0	0	0	0	0	0	0	0	4	1	2	0	0	#NULL!	3	0	4	3	0	1505	0	4.12329	1	4	2	1	26.1493	1	64	1	2011	7.4	103	2400	0	1	0	0	1
2495	#NULL!	#NULL!	#NULL!	3	KPDG24	03	DI714	2	0	0	0	0	0	0	0	0	4	1	2	2	1	#NULL!	2	0	4	3	0	1505	0	4.12329	1	4	3	0	25.93	1	75	2	2011	8.9	62	900	0	1	0	0	1
2494	70	159	27.6888	2	KPDG10	03		5	0	0	0	0	0	0	0	0	5	1	1	0	0	#NULL!	3	0	4	3	0	1493	0	4.09041	1	5	2	0	27.6888	2	69	0	2011	8.5	114	2500	0	1	0	0	0
2493	87	170	30.1038	2	KPDG24	03		5	0	0	0	1	0	0	0	0	5	1	2	0	0	#NULL!	3	0	4	3	0	1490	0	4.08219	1	5	3	0	30.1038	2	74	1	2011	7.9	85	2600	0	1	0	0	1
2492	81	184	23.9249	2	KPDG10	03		4	0	0	0	0	0	0	0	0	4	1	1	0	0	#NULL!	3	0	4	3	0	1467	0	4.01918	1	4	2	0	23.9249	1	63	1	2011	#NULL!	88	3310	0	1	0	0	0
2491	92	179	28.7132	2	KPDG10	03		5	0	0	0	0	0	0	0	0	5	1	1	0	0	#NULL!	3	0	4	3	0	1464	0	4.01096	1	5	3	0	28.7132	1	70	2	2011	9.7	64	5020	0	1	0	0	1
2490	99	182	29.8877	2	KPDG21	03		4	0	0	0	0	0	0	0	0	4	1	2	0	0	#NULL!	3	0	4	3	0	1459	0	3.99726	1	4	2	1	29.8877	1	67	2	2011	7.9	87	3600	0	1	0	0	1
2489	94	#NULL!	#NULL!	2	KPDG10	03		4	0	0	0	0	0	0	0	0	4	1	1	0	0	#NULL!	3	0	4	3	0	1452	0	3.97808	1	4	3	0	25.93	1	77	1	2011	9.6	71	1780	1	1	0	0	1
2488	87	169	30.4611	3	KPDG24	03	DI714	5	0	0	0	0	0	0	0	0	5	1	2	0	0	#NULL!	3	1	0	3	0	10	1	0.0273973	1	5	3	0	30.4611	1	75	1	2011	9.4	80	3200	1	1	0	0	1
2487	91	165	33.4252	2	KPDG10	03		4	0	0	0	0	0	0	0	0	4	1	1	0	0	#NULL!	3	0	4	3	0	1450	0	3.9726	1	4	2	0	33.4252	2	68	1	2011	7.8	49	2135	1	1	1	0	1
2486	94	178	29.668	2	KPDG21	03		4	0	0	0	1	0	0	0	0	4	1	2	0	0	#NULL!	3	0	4	3	0	1445	0	3.9589	1	4	2	0	29.668	1	67	1	2011	8.5	73	3020	0	0	0	0	0
2485	87	173	29.0688	3	KPDG21	03		4	0	0	0	0	0	0	0	0	4	1	2	0	0	#NULL!	3	0	4	3	0	1444	0	3.95616	1	4	3	1	29.0688	1	73	1	2011	6.2	150	1400	0	1	0	0	1
2484	83	168	29.4076	2	KPDG21	03	DI714	5	0	0	0	1	0	0	0	0	5	1	2	0	0	#NULL!	3	0	4	3	0	1437	0	3.93699	1	5	2	0	29.4076	1	69	1	2011	8.3	97	1500	0	1	0	0	1
2483	83	170	28.7197	2	KPDG21	03		4	0	0	0	0	0	0	0	0	4	1	2	0	0	#NULL!	3	0	4	3	0	1431	0	3.92055	1	4	3	0	28.7197	1	72	0	2011	9	156	2000	0	1	0	0	1
2482	122	185	35.6465	2	KPDG10	03	DI714	4	0	0	0	0	0	0	0	0	4	1	1	0	0	#NULL!	3	0	4	3	0	1421	0	3.89315	1	4	2	0	35.6465	1	63	1	2011	9.1	65	4100	0	0	0	0	0
2481	87	183	25.9787	2	KPDG21	03		4	0	0	0	1	0	0	0	0	4	1	2	0	0	#NULL!	3	0	4	3	0	1407	0	3.85479	1	4	1	1	25.9787	1	59	2	2011	7.6	94	1500	0	1	0	0	0
2480	62	160	24.2187	3	KPDG21	03		4	0	0	0	1	0	0	0	0	4	1	2	0	0	#NULL!	3	1	2	3	0	765	0	2.09589	1	4	3	0	24.2187	2	79	1	2011	8.1	105	2500	0	1	1	0	0
2479	80	178	25.2493	2	KPDG10	03		4	0	0	0	0	0	0	0	0	4	1	1	0	0	#NULL!	3	1	3	3	0	982	0	2.69041	1	4	3	0	25.2493	1	71	1	2011	10.1	74	3700	1	1	0	0	1
2478	93	185	27.1731	2	KPDG22	03		4	0	0	0	0	0	0	0	0	4	1	2	0	0	#NULL!	3	0	4	3	0	1387	0	3.8	1	4	2	0	27.1731	1	63	0	2011	9.5	113	2280	0	1	0	0	0
2477	79	178	24.9337	2	KPDG21	03		5	0	0	0	0	0	0	0	0	5	1	2	0	0	#NULL!	3	0	4	3	0	1381	0	3.78356	1	5	2	0	24.9337	1	68	2	2011	9	90	4600	0	1	0	0	0
2476	80	182	24.1517	2	KPDG21	03		5	0	0	0	0	0	0	0	0	5	1	2	0	0	#NULL!	3	0	4	3	0	1374	0	3.76438	1	5	2	0	24.1517	1	65	2	2011	8.8	96	2500	0	0	0	0	0
2475	76	188	21.5029	3	KPDG24	03		4	0	0	0	0	0	0	0	0	4	1	2	0	0	#NULL!	3	0	4	3	0	1365	0	3.73973	1	4	3	1	21.5029	1	71	2	2011	7.1	65	1700	0	1	0	0	1
2474	#NULL!	#NULL!	#NULL!	2	KPDG21	03		5	0	0	0	0	0	0	0	0	5	1	2	0	0	#NULL!	3	0	4	3	0	1339	0	3.66849	1	5	2	1	25.93	1	64	2	2011	7.1	130	2800	0	1	0	0	0
2473	90	188	25.464	2	KPDG10	03	DI714	3	0	0	0	0	0	0	0	0	4	1	1	1	1	#NULL!	2	0	4	3	0	1332	0	3.64932	1	4	3	0	25.464	1	78	1	2011	8.7	72	3230	0	1	0	0	0
2472	71	157	28.8044	2	KPDG10	03		4	0	0	0	0	0	0	0	0	4	1	1	0	0	#NULL!	3	1	0	3	0	41	0	0.112329	1	4	3	1	28.8044	2	77	0	2011	7.2	86	3180	0	0	0	0	0
2471	90	178	28.4055	2	KPDG24	03	DI714	3	0	0	0	0	0	0	0	0	5	1	2	2	1	#NULL!	2	0	4	3	0	1326	0	3.63288	1	5	3	0	28.4055	1	79	1	2011	9.6	91	3000	0	1	0	1	1
2470	96	178	30.2992	3	KPDG10	03		5	0	0	0	0	0	0	0	0	5	1	1	0	0	#NULL!	3	0	4	3	0	1311	0	3.59178	1	5	3	0	30.2992	1	75	0	2011	9.9	109	2800	1	1	0	0	0
2469	98	175	32	3	KPDG10	03	DI714	4	0	0	0	0	0	0	0	0	5	1	1	1	1	#NULL!	3	0	4	3	0	1298	0	3.55616	1	5	1	1	32	1	57	1	2011	8.1	75	2100	0	1	0	0	0
2468	99	181	30.2189	3	KPDG10	03		#NULL!	0	0	0	1	0	0	0	0	4	1	1	#NULL!	0	#NULL!	#NULL!	0	4	3	0	1290	0	3.53425	1	4	2	0	30.2189	1	61	1	2011	9.6	71	#NULL!	0	1	0	0	1
2467	72	185	21.0373	2	KPDG10	03		4	0	0	0	0	0	0	0	0	4	1	1	0	0	#NULL!	3	0	4	3	0	1289	0	3.53151	1	4	4	0	21.0373	1	84	0	2011	9.2	107	2300	0	1	0	1	0
2466	65	#NULL!	#NULL!	3	KPDG10	03	DI714	2	0	0	0	0	0	0	0	0	5	1	1	3	1	#NULL!	2	0	3	3	0	1269	0	3.47671	1	5	2	0	25.93	2	69	2	2011	8.9	60	1600	0	1	0	0	0
2465	#NULL!	#NULL!	#NULL!	3	KPDG10	03	DI714	3	0	0	0	0	0	0	0	0	5	1	1	2	1	#NULL!	2	0	3	3	0	1248	0	3.41918	1	5	3	0	25.93	1	79	2	2011	10.4	88	2900	0	1	0	0	0
2464	107	187	30.5985	2	KPDG22	03		4	0	0	0	0	0	0	0	0	4	1	2	0	0	#NULL!	3	1	1	3	0	490	0	1.34247	1	4	3	1	30.5985	1	72	2	2011	7.6	105	2985	0	1	0	0	0
2463	90	183	26.8745	3	KPDG21	03		3	0	0	0	0	0	0	0	0	4	1	2	1	1	#NULL!	2	0	3	3	0	1219	0	3.33973	1	4	3	0	26.8745	1	74	1	2011	9.5	91	2500	0	1	0	0	0
2462	75	178	23.6713	3	KPDG10	03		4	0	0	0	0	0	0	0	0	4	1	1	0	0	#NULL!	3	0	3	3	0	1214	0	3.32603	1	4	3	1	23.6713	1	74	1	2011	6.6	167	1800	0	0	0	0	1
2461	59	177	18.8324	3	KPDG22	03	DI714	3	0	0	0	0	0	0	0	0	4	1	2	1	1	#NULL!	2	0	3	3	0	1213	0	3.32329	1	4	3	0	18.8324	1	71	2	2011	9.3	128	2600	0	1	1	0	1
2460	110	184	32.4905	1	KPDG21	03		4	0	0	0	0	0	0	0	0	4	1	2	0	0	#NULL!	3	0	3	3	0	1193	0	3.26849	1	4	3	1	32.4905	1	71	0	2011	7	83	2320	0	1	0	0	0
2459	70	164	26.0262	2	KPDG10	03	DI714	4	0	0	0	0	0	0	0	0	5	1	1	1	1	#NULL!	3	0	3	3	0	1192	0	3.26575	1	5	2	0	26.0262	2	68	2	2011	8.4	79	3100	0	1	0	0	0
2458	61	159	24.1288	3	KPDG22	03	DI714	3	0	0	0	0	0	0	0	0	4	1	2	1	1	#NULL!	2	0	3	3	0	1186	0	3.24932	1	4	3	0	24.1288	2	74	2	2011	9.4	55	1200	0	1	0	0	1
2457	90	161	34.7209	2	KPDG10	03		4	0	1	0	0	0	0	0	0	4	1	1	0	0	#NULL!	3	0	3	3	0	1186	0	3.24932	1	4	2	0	34.7209	1	68	1	2011	9	63	2410	1	1	0	0	0
2456	71	168	25.1559	3	KPDG24	03	DI714	4	0	0	0	0	0	0	0	0	4	1	2	0	0	#NULL!	3	0	3	3	0	1186	0	3.24932	1	4	3	0	25.1559	1	76	1	2011	9	75	4000	0	1	1	0	#NULL!
2455	101	181	30.8293	2	KPDG10	03		4	0	0	0	1	0	0	0	0	4	1	1	0	0	#NULL!	3	0	3	3	0	1185	0	3.24658	1	4	2	0	30.8293	1	67	2	2011	8.7	87	3000	0	0	0	0	1
2454	56	165	20.5693	2	KPDG10	03		4	0	0	0	0	0	0	0	0	5	1	1	1	1	#NULL!	3	0	3	3	0	1169	0	3.20274	1	5	3	0	20.5693	2	75	1	2012	7.6	59	2900	0	0	0	0	0
2453	48	163	18.0662	3	KPDG10	03		4	0	0	0	0	0	0	0	0	4	1	1	0	0	#NULL!	3	0	3	3	0	1163	0	3.1863	1	4	3	1	18.0662	2	75	1	2012	6.9	85	1300	0	0	1	0	0
2452	89	179	27.7769	2	KPDG24	03		4	0	0	0	0	0	0	0	0	4	1	2	0	0	#NULL!	3	0	3	3	0	1155	0	3.16438	1	4	2	1	27.7769	1	66	2	2012	7.2	88	3100	0	0	0	0	0
2451	112	177	35.7496	3	KPDG24	03	DI714	2	0	0	0	0	0	1	0	0	4	1	2	2	1	#NULL!	2	1	1	3	0	364	0	0.99726	1	4	3	1	35.7496	1	78	2	2012	8	147	2200	0	1	0	0	0
2450	89	170	30.7958	3	KPDG24	03		5	0	0	0	0	0	0	0	0	5	1	2	0	0	#NULL!	3	0	3	3	0	1142	0	3.12877	1	5	2	0	30.7958	2	69	1	2012	7.6	86	2000	1	1	0	0	1
2449	91	180	28.0864	3	KPDG22	03	DI714	0	0	0	0	0	0	0	0	0	5	1	2	5	1	#NULL!	0	1	0	3	0	81	0	0.221918	1	5	3	0	28.0864	1	73	1	2012	9.9	132	1700	0	1	0	0	1
2448	96	176	30.9917	3	KPDG10	03		5	0	0	0	0	0	0	0	0	5	1	1	0	0	#NULL!	3	1	2	3	0	707	0	1.93699	1	5	3	0	30.9917	1	72	1	2012	8.6	90	3300	1	1	0	0	1
2447	67	180	20.679	2	KPDG10	03		2	0	0	0	0	0	0	0	0	4	1	1	2	1	#NULL!	2	0	3	3	0	1122	0	3.07397	1	4	3	0	20.679	1	73	2	2012	8.3	69	750	0	0	0	0	0
2446	60	172	20.2812	3	KPDG10	03	DI714	4	0	0	0	0	0	0	0	0	5	1	1	1	1	#NULL!	3	0	3	3	0	1115	0	3.05479	1	5	3	0	20.2812	2	71	1	2012	7.3	75	2000	0	1	0	0	0
2445	74	181	22.5878	3	KPDG10	03		4	0	1	0	0	0	1	0	0	4	1	1	0	0	#NULL!	3	1	0	3	0	138	0	0.378082	1	4	2	0	22.5878	1	66	1	2012	8.4	89	1700	0	0	1	0	0
2444	#NULL!	#NULL!	#NULL!	3	KPDG21	03		4	0	0	0	0	0	0	0	0	5	1	2	1	1	#NULL!	3	0	3	3	0	1108	0	3.03562	1	5	3	0	25.93	2	72	1	2012	#NULL!	#NULL!	4000	0	1	0	0	0
2443	74	167	26.5338	2	KPDG10	03		4	0	0	0	0	0	0	0	0	5	1	1	1	1	#NULL!	3	0	3	3	0	1085	0	2.9726	1	5	3	0	26.5338	2	76	1	2012	8.3	64	1000	0	1	0	0	0
2442	#NULL!	#NULL!	#NULL!	3	KPDG21	03		2	0	0	0	0	0	0	0	0	5	1	2	3	1	#NULL!	2	0	3	3	0	1084	0	2.96986	1	5	4	1	25.93	1	80	0	2012	6.9	137	2400	0	0	0	0	1
2441	84	175	27.4286	3	KPDG10	03		5	0	0	0	0	0	0	0	0	5	1	1	0	0	#NULL!	3	0	3	3	0	1079	0	2.95616	1	5	2	0	27.4286	1	64	2	2012	9.4	71	2320	0	1	0	0	0
2440	96	178	30.2992	2	KPDG10	03		4	0	0	0	0	0	0	0	0	4	1	1	0	0	#NULL!	3	1	1	3	0	191	0	0.523288	1	4	3	0	30.2992	1	76	2	2012	9.2	130	3000	1	1	0	0	0
2439	120	159	47.4665	1	KPDG10	03		4	0	0	0	0	0	0	0	0	4	1	1	0	0	#NULL!	3	0	3	3	0	1067	0	2.92329	1	4	2	0	47.4665	2	64	1	2012	9.9	60	3500	0	1	0	1	0
2438	79	168	27.9904	2	KPDG10	03		5	0	0	0	0	0	0	0	0	5	1	1	0	0	#NULL!	3	0	3	3	0	1067	0	2.92329	1	5	2	0	27.9904	1	67	1	2012	8.8	98	2500	0	1	0	0	0
2437	80	179	24.968	2	KPDG10	03	DI714	4	0	0	0	0	0	0	0	0	4	1	1	0	0	#NULL!	3	0	3	3	0	1045	0	2.86301	1	4	3	0	24.968	1	79	1	2012	#NULL!	100	2600	0	0	1	0	0
2436	83	177	26.493	2	KPDG10	03		4	0	0	0	0	0	0	0	0	4	1	1	0	0	#NULL!	3	0	3	3	0	1018	0	2.78904	1	4	3	0	26.493	1	73	2	2012	9.7	120	2800	1	1	0	1	0
2435	79	182	23.8498	2	KPDG22	03	DI714	4	0	0	0	0	0	0	0	0	4	1	2	0	0	#NULL!	3	0	3	3	0	1011	0	2.76986	1	4	2	0	23.8498	1	68	1	2012	8.5	92	4100	0	1	0	0	0
2434	80	178	25.2493	2	KPDG21	03		4	0	0	0	0	0	0	0	0	5	1	2	1	1	#NULL!	3	0	3	3	0	1001	0	2.74247	1	5	3	0	25.2493	1	71	2	2012	8.4	108	4000	0	0	0	0	0
2433	47	147	21.7502	2	KPDG24	03		5	0	0	0	0	0	0	0	0	5	1	2	0	0	#NULL!	3	0	3	3	0	996	0	2.72877	1	5	4	0	21.7502	2	84	0	2012	7.8	#NULL!	3150	0	1	0	0	0
2432	90	192	24.4141	3	KPDG10	03		0	0	0	0	0	0	0	0	0	4	1	1	4	1	#NULL!	0	0	3	3	0	955	0	2.61644	1	4	2	1	24.4141	1	65	1	2012	8.2	80	2500	0	1	1	0	0
2431	54	168	19.1327	3	KPDG10	03		2	0	0	0	0	0	0	0	0	5	1	1	3	1	#NULL!	2	1	1	3	0	300	0	0.821918	1	5	3	1	19.1327	2	71	2	2012	6.1	163	1000	0	1	0	0	0
2430	78	184	23.0388	2	KPDG10	03		4	0	0	0	0	0	0	0	0	5	1	1	1	1	#NULL!	3	1	1	3	0	456	0	1.24932	1	5	2	0	23.0388	1	68	1	2012	9.2	115	3400	0	1	1	0	0
2429	98	185	28.634	2	KPDG21	03	DI714	4	0	0	0	0	0	0	0	0	4	1	2	0	0	#NULL!	3	0	3	3	0	919	0	2.51781	1	4	3	0	28.634	1	77	2	2012	8.9	134	2000	1	1	0	0	0
2428	#NULL!	#NULL!	#NULL!	3	KPDG10	03		0	0	0	0	0	0	0	0	0	5	1	1	5	1	#NULL!	0	0	2	3	0	912	0	2.49863	1	5	3	0	25.93	1	74	1	2012	#NULL!	#NULL!	1500	0	1	0	0	1
2427	76	154	32.0459	2	KPDG10	03		2	0	0	0	0	0	0	0	0	4	1	1	2	1	#NULL!	2	0	2	3	0	909	0	2.49041	1	4	3	1	32.0459	2	77	0	2012	6.9	77	1300	0	1	0	0	1
2426	92	184	27.1739	3	KPDG10	03		4	0	0	0	0	0	0	0	0	4	1	1	0	0	#NULL!	3	0	2	3	0	906	0	2.48219	1	4	1	0	27.1739	1	58	1	2012	11	67	1500	0	1	0	0	1
2425	82	172	27.7177	2	KPDG10	03		5	0	0	0	0	0	0	0	0	5	1	1	0	0	#NULL!	3	0	2	3	0	903	0	2.47397	1	5	3	0	27.7177	1	72	0	2012	8.8	99	3500	0	1	0	0	1
2424	60	166	21.7738	3	KPDG24	03		0	0	0	0	0	0	0	0	0	4	1	2	4	1	#NULL!	0	0	2	3	0	903	0	2.47397	1	4	3	0	21.7738	2	71	2	2012	10.4	86	1400	0	1	1	0	0
2423	89	177	28.4082	3	KPDG21	03	DI714	5	0	0	0	1	0	0	0	0	5	1	2	0	0	#NULL!	3	0	2	3	0	899	0	2.46301	1	5	3	1	28.4082	1	70	1	2012	6.7	280	4560	0	1	0	0	1
2422	83	184	24.5156	3	KPDG10	03		5	0	0	0	0	0	0	0	0	5	1	1	0	0	#NULL!	3	0	2	3	0	890	0	2.43836	1	5	4	0	24.5156	1	80	0	2012	8.5	95	3000	0	1	0	0	0
2421	56	167	20.0796	3	KPDG24	03	DI714	5	0	0	0	0	0	0	0	0	5	1	2	0	0	#NULL!	3	0	2	3	0	871	0	2.3863	1	5	3	1	20.0796	1	71	1	2012	6.3	52	1400	0	1	0	0	0
2420	74	155	30.8012	3	KPDG10	03		4	0	0	0	0	0	0	0	0	4	1	1	0	0	#NULL!	3	0	2	3	0	864	0	2.36712	1	4	3	0	30.8012	1	79	2	2012	9.2	92	3155	0	1	1	1	0
2419	75	170	25.9516	3	KPDG10	03		4	0	0	0	0	0	0	0	0	5	1	1	1	1	#NULL!	3	0	2	3	0	864	0	2.36712	1	5	3	0	25.9516	1	79	1	2012	8.6	59	2100	0	1	0	0	0
2418	92	160	35.9375	3	KPDG10	03		5	0	0	0	0	0	0	0	0	5	1	1	0	0	#NULL!	3	0	2	3	0	853	0	2.33699	1	5	3	1	35.9375	2	77	2	2012	6.7	122	2100	1	1	0	1	0
2417	86	172	29.0698	2	KPDG21	03	DI714	3	0	0	0	0	0	0	0	0	4	1	2	1	1	#NULL!	2	0	2	3	0	850	0	2.32877	1	4	3	0	29.0698	1	72	2	2012	10.2	99	4200	0	0	0	0	0
2416	80	175	26.1224	2	KPDG10	03		1	0	0	0	0	0	0	0	0	4	1	1	3	1	#NULL!	1	1	2	3	0	593	0	1.62466	1	4	3	1	26.1224	1	76	0	2012	7.9	90	700	0	1	0	0	1
2415	83	178	26.1962	2	KPDG10	03		4	0	0	0	1	0	0	0	0	4	1	1	0	0	#NULL!	3	0	2	3	0	836	0	2.29041	1	4	3	0	26.1962	1	74	2	2012	8.7	83	4600	0	1	0	0	1
2414	74	164	27.5134	2	KPDG22	03		5	0	0	0	0	0	0	0	0	5	1	2	0	0	#NULL!	3	0	2	3	0	834	0	2.28493	1	5	2	0	27.5134	1	68	2	2012	8.8	84	3700	0	1	0	0	0
2413	82	155	34.1311	2	KPDG10	03		2	0	0	0	0	0	0	0	0	4	1	1	2	1	#NULL!	2	0	2	3	0	829	0	2.27123	1	4	3	0	34.1311	2	70	2	2012	8.6	68	1400	0	1	0	0	0
2412	130	186	37.5766	3	KPDG10	03		5	1	0	0	0	0	0	0	0	5	1	1	0	0	#NULL!	3	0	2	3	0	792	0	2.16986	1	5	2	0	37.5766	1	61	0	2013	9.9	79	3500	0	0	0	0	1
2411	85	170	29.4118	3	KPDG21	03		4	0	0	0	1	0	0	0	0	4	1	2	0	0	#NULL!	3	1	1	3	0	374	0	1.02466	1	4	3	0	29.4118	1	79	2	2013	8.8	125	2500	0	1	0	0	0
2410	94	178	29.668	3	KPDG24	03	DI714	4	0	0	0	1	0	0	0	0	4	1	2	0	0	#NULL!	3	0	2	3	0	786	0	2.15342	1	4	3	0	29.668	1	75	1	2013	9.1	87	2900	0	1	0	0	1
2409	130	#NULL!	#NULL!	1	KPDG22	03	DI714	5	0	0	0	0	0	0	0	0	5	1	2	0	0	#NULL!	3	0	2	3	0	745	0	2.0411	1	5	2	0	25.93	1	63	0	2013	8.41	101	2100	0	0	0	0	0
2408	112	187	32.0284	1	KPDG22	03		5	0	0	0	0	0	0	0	0	5	1	2	0	0	#NULL!	3	0	2	3	0	730	0	2	1	5	1	0	32.0284	1	56	1	2013	9.1	92	2000	0	1	0	0	1
2407	83	161	32.0204	3	KPDG10	03		4	0	0	0	0	0	0	0	0	4	1	1	0	0	#NULL!	3	0	2	3	0	730	0	2	1	4	2	0	32.0204	2	68	1	2013	8.9	51	2000	0	1	1	0	0
2406	83	179	25.9043	2	KPDG21	03	DI714	4	0	0	0	1	0	0	0	0	4	1	2	0	0	#NULL!	3	0	2	3	0	708	0	1.93973	1	4	2	0	25.9043	1	68	1	2013	10.2	79	3500	0	0	0	0	0
2405	#NULL!	#NULL!	#NULL!	3	KPDG10	03		5	0	0	0	0	0	0	0	0	5	1	1	0	0	#NULL!	3	0	2	3	0	702	0	1.92329	1	5	3	0	25.93	1	77	0	2013	#NULL!	#NULL!	2200	0	1	0	0	0
2404	#NULL!	#NULL!	#NULL!	3	KPDG10	03		3	0	0	0	0	0	0	0	0	4	1	1	1	1	#NULL!	2	0	2	3	0	700	0	1.91781	1	4	3	0	25.93	1	74	1	2013	#NULL!	#NULL!	2200	0	1	1	0	1
2403	75	186	21.6788	1	KPDG21	03	DI714	4	0	0	0	0	0	0	0	0	4	1	2	0	0	#NULL!	3	0	2	3	0	696	0	1.90685	1	4	3	0	21.6788	1	73	2	2013	9.2	76	1400	0	1	0	0	0
2402	67	166	24.3141	3	KPDG24	03		2	0	0	0	0	0	0	0	0	4	1	2	2	1	#NULL!	2	0	2	3	0	689	0	1.88767	1	4	3	1	24.3141	1	74	1	2013	6.3	96	1325	0	1	0	0	1
2401	87	179	27.1527	2	KPDG21	03	DI723	4	0	0	0	0	0	0	0	0	4	1	2	0	0	#NULL!	3	0	2	3	0	689	0	1.88767	1	4	4	1	27.1527	1	80	1	2013	8	131	1300	0	1	0	0	0
2400	49	157	19.8791	2	KPDG21	03		2	0	0	0	0	0	0	0	0	5	1	2	3	1	#NULL!	2	0	2	3	0	680	0	1.86301	1	5	3	0	19.8791	2	71	2	2013	8.4	56	1450	0	1	1	0	0
2399	101	168	35.7851	1	KPDG10	03		4	0	0	0	0	0	0	0	0	4	1	1	0	0	#NULL!	3	0	2	3	0	657	0	1.8	1	4	2	0	35.7851	1	69	1	2013	9	81	3000	0	1	0	0	0
2398	54	160	21.0937	1	KPDG10	03		0	0	0	0	0	0	0	0	0	4	1	1	4	1	#NULL!	0	1	1	3	0	426	0	1.16712	1	4	4	0	21.0937	2	81	2	2013	8.2	49	740	0	0	0	0	0
2397	75	182	22.6422	2	KPDG24	03		4	0	0	0	0	0	0	0	0	4	1	2	0	0	#NULL!	3	1	2	3	0	618	0	1.69315	1	4	4	1	22.6422	1	85	2	2013	7.3	101	2600	0	1	0	0	1
2396	#NULL!	#NULL!	#NULL!	2	KPDG21	03	DI714	0	0	0	0	0	0	0	0	0	4	1	2	4	1	#NULL!	0	0	2	3	0	597	0	1.63562	1	4	2	0	25.93	1	66	1	2013	#NULL!	#NULL!	2500	0	1	0	0	1
2395	87	180	26.8519	2	KPDG10	03		3	0	0	0	0	0	0	0	0	4	1	1	1	1	#NULL!	2	0	2	3	0	590	0	1.61644	1	4	2	0	26.8519	1	63	1	2013	9.8	86	3500	0	0	0	0	0
2394	54	162	20.5761	2	KPDG24	03		0	0	0	0	1	0	0	0	0	4	1	2	4	1	#NULL!	0	0	2	3	0	580	0	1.58904	1	4	2	0	20.5761	2	65	2	2013	8.4	69	1500	0	1	1	0	0
2393	97	180	29.9383	2	KPDG21	03	DI714	5	0	0	0	0	0	0	0	0	5	1	2	0	0	#NULL!	3	0	2	3	0	577	0	1.58082	1	5	2	1	29.9383	1	68	1	2013	7.8	152	1900	0	1	0	0	0
2392	117	186	33.8189	2	KPDG10	03		4	0	0	0	1	0	0	0	0	4	1	1	0	0	#NULL!	3	0	2	3	0	569	0	1.5589	1	4	0	0	33.8189	1	48	2	2013	8.8	72	1650	0	1	0	0	0
2391	#NULL!	#NULL!	#NULL!	2	KPDG10	03		4	0	0	0	0	0	0	0	0	4	1	1	0	0	#NULL!	3	0	2	3	0	562	0	1.53973	1	4	3	0	25.93	2	77	2	2013	#NULL!	#NULL!	2300	0	0	0	0	1
2390	#NULL!	#NULL!	#NULL!	3	KPDG24	03		0	0	0	0	0	0	0	0	0	4	1	2	4	1	#NULL!	0	0	2	3	0	555	0	1.52055	1	4	4	0	25.93	2	80	1	2013	8.6	59	600	0	1	0	0	1
2389	77	182	23.246	1	KPDG24	03		2	0	0	0	0	0	0	0	0	5	1	2	3	1	#NULL!	2	0	2	3	0	554	0	1.51781	1	5	3	1	23.246	1	76	2	2013	7.5	104	2800	0	1	1	0	0
2388	85	177	27.1314	3	KPDG24	03		4	0	0	0	0	0	0	0	0	4	1	2	0	0	#NULL!	3	0	1	3	0	540	0	1.47945	1	4	2	1	27.1314	1	62	1	2013	6.9	78	4000	0	0	0	0	1
2387	90	179	28.089	2	KPDG24	03		5	0	0	0	0	0	0	0	0	5	1	2	0	0	#NULL!	3	0	1	3	0	533	0	1.46027	1	5	3	1	28.089	1	73	1	2013	7.8	96	1500	0	0	0	0	0
2386	95	180	29.321	2	KPDG21	03		4	0	0	0	0	0	0	0	0	4	1	2	0	0	#NULL!	3	1	1	3	0	402	0	1.10137	1	4	3	1	29.321	1	77	1	2013	7.3	107	2700	1	1	0	0	1
2385	85	#NULL!	#NULL!	2	KPDG22	03		2	0	1	0	0	0	0	0	0	5	1	2	3	1	#NULL!	2	0	1	3	0	514	0	1.40822	1	5	2	0	25.93	1	69	2	2013	9.6	58	1900	0	1	1	0	0
2384	#NULL!	#NULL!	#NULL!	2	KPDG10	03		4	0	0	0	0	0	0	0	0	4	1	1	0	0	#NULL!	3	0	1	3	0	506	0	1.3863	1	4	2	0	25.93	1	69	#NULL!	2013	#NULL!	#NULL!	2200	#NULL!	#NULL!	#NULL!	#NULL!	#NULL!
2383	75	170	25.9516	3	KPDG10	03	DI714	4	0	0	0	0	0	0	0	0	4	1	1	0	0	#NULL!	3	0	1	3	0	504	0	1.38082	1	4	3	0	25.9516	1	70	1	2013	9.4	74	2500	0	1	0	0	0
2382	80	175	26.1224	2	KPDG10	03	DI714	4	0	0	0	0	0	0	0	0	4	1	1	0	0	#NULL!	3	0	1	3	0	493	0	1.35068	1	4	2	1	26.1224	1	66	0	2013	7.5	124	3200	0	1	0	0	0
2381	100	172	33.8021	4	KPDG24	03		4	0	0	0	0	0	0	0	0	4	1	2	0	0	#NULL!	3	0	1	3	0	478	0	1.30959	1	4	2	0	33.8021	1	65	2	2013	8.6	157	2245	0	1	1	1	0
2380	71	170	24.5675	3	KPDG23	03		2	0	0	0	0	0	0	0	0	5	1	2	3	1	#NULL!	2	0	1	3	0	475	0	1.30137	1	5	3	0	24.5675	2	74	1	2013	8.1	63	1900	0	1	1	0	0
2379	#NULL!	#NULL!	#NULL!	3	KPDG10	03		4	0	0	0	0	1	1	0	0	4	1	1	0	0	#NULL!	3	0	1	3	0	475	0	1.30137	1	4	3	0	25.93	1	77	1	2013	9.3	89	2500	0	0	0	1	0
2378	88	172	29.7458	2	KPDG10	03		4	0	0	0	0	0	0	0	0	4	1	1	0	0	#NULL!	3	0	1	3	0	457	0	1.25205	1	4	3	0	29.7458	1	77	0	2013	9.4	99	3300	1	1	0	0	1
2377	72	154	30.3593	3	KPDG10	03		4	0	0	0	0	0	0	0	1	4	1	1	0	0	#NULL!	3	1	0	3	0	10	1	0.0273973	1	4	3	0	30.3593	2	73	2	2014	8.4	50	2275	0	1	0	0	0
2376	88	184	25.9924	1	KPDG10	03		4	0	0	0	0	0	0	0	0	4	1	1	0	0	#NULL!	3	0	1	3	0	420	0	1.15068	1	4	2	1	25.9924	1	64	1	2014	8	97	1500	0	1	0	0	1
2375	90	185	26.2966	2	KPDG23	03		4	0	0	0	0	0	0	0	0	4	1	2	0	0	#NULL!	3	0	1	3	0	414	0	1.13425	1	4	3	1	26.2966	1	74	2	2014	6	80	2400	1	1	1	0	0
2374	64	153	27.3399	2	KPDG21	03		3	0	0	0	0	0	0	0	0	4	1	2	1	1	#NULL!	2	0	1	3	0	353	0	0.967123	1	4	4	0	27.3399	2	80	0	2014	7.8	86	2800	0	1	0	0	1
2373	80	189	22.3958	3	KPDG22	03	DI714	4	1	1	0	0	1	0	0	0	4	1	2	0	0	#NULL!	3	0	1	3	0	353	0	0.967123	1	4	3	0	22.3958	1	77	2	2014	9.1	71	4300	0	0	0	0	0
2372	101	178	31.8773	2	KPDG21	03		4	0	0	0	0	0	0	0	0	4	1	2	0	0	#NULL!	3	0	1	3	0	345	0	0.945205	1	4	3	1	31.8773	1	72	1	2014	7.9	93	3500	0	1	0	1	1
2371	68	164	25.2826	1	KPDG21	03		4	0	0	0	0	0	0	0	0	4	1	2	0	0	#NULL!	3	0	1	3	0	323	0	0.884932	1	4	3	0	25.2826	2	75	1	2014	7.6	91	3000	1	1	0	0	0
2370	94	172	31.7739	2	KPDG10	03		3	0	0	0	0	0	0	0	0	4	1	1	1	1	#NULL!	2	0	1	3	0	321	0	0.879452	1	4	4	0	31.7739	1	82	1	2014	9	88	3000	0	1	0	0	0
2369	#NULL!	#NULL!	#NULL!	3	KPDG24	03		0	0	0	0	0	1	1	0	0	4	1	2	4	1	#NULL!	0	0	1	3	0	318	0	0.871233	1	4	4	0	25.93	2	81	2	2014	#NULL!	#NULL!	1000	0	1	0	0	1
2368	#NULL!	#NULL!	#NULL!	3	KPDG10	03		0	0	0	0	0	0	0	0	0	4	1	1	4	1	#NULL!	0	0	1	3	0	318	0	0.871233	1	4	3	0	25.93	1	76	1	2014	9.1	168	1400	1	1	0	0	1
2367	68	170	23.5294	3	KPDG24	03		4	0	0	0	0	0	0	0	0	4	1	2	0	0	#NULL!	3	0	1	3	0	317	0	0.868493	1	4	4	1	23.5294	1	87	1	2014	7.8	89	300	0	1	0	0	0
2366	77	172	26.0276	2	KPDG10	03		4	0	0	0	0	0	0	0	0	4	1	1	0	0	#NULL!	3	0	1	3	0	311	0	0.852055	1	4	2	0	26.0276	1	69	2	2014	8.6	100	2400	1	1	1	0	0
2365	75	175	24.4898	3	KPDG10	03		4	0	0	0	0	0	0	0	0	4	1	1	0	0	#NULL!	3	0	1	3	0	302	0	0.827397	1	4	2	1	24.4898	1	68	1	2014	7.1	160	3500	0	1	0	#NULL!	1
2364	#NULL!	#NULL!	#NULL!	3	KPDG10	03		2	1	0	0	1	0	0	0	0	4	1	1	2	1	#NULL!	2	0	1	3	0	300	0	0.821918	1	4	3	0	25.93	1	74	2	2014	#NULL!	#NULL!	1300	0	1	1	0	0
2363	99	185	28.9262	2	KPDG10	03		5	0	0	0	0	0	0	0	0	5	1	1	0	0	#NULL!	3	0	1	3	0	290	0	0.794521	1	5	4	1	28.9262	1	83	0	2014	8.2	79	4000	0	0	0	0	1
2362	69	170	23.8754	1	KPDG10	03		2	0	0	0	1	1	1	0	0	5	1	1	3	1	#NULL!	2	0	1	3	0	288	0	0.789041	1	5	3	0	23.8754	1	72	1	2014	#NULL!	8	2500	0	0	1	0	1
2361	69	169	24.1588	3	KPDG23	03	DI714	5	0	0	0	0	0	0	0	0	5	1	2	0	0	#NULL!	3	0	1	3	0	258	0	0.706849	1	5	3	0	24.1588	1	70	1	2014	8.8	326	3050	0	1	0	0	0
2360	72	170	24.9135	1	KPDG24	03		4	0	0	0	0	0	0	0	0	4	1	2	0	0	#NULL!	3	0	1	3	0	248	0	0.679452	1	4	4	0	24.9135	1	80	2	2014	8.3	75	2800	0	1	0	0	0
2359	100	#NULL!	#NULL!	3	KPDG10	03		4	0	0	0	0	0	0	0	0	4	1	1	0	0	#NULL!	3	0	1	3	0	247	0	0.676712	1	4	2	0	25.93	1	69	#NULL!	2014	#NULL!	#NULL!	3000	#NULL!	#NULL!	#NULL!	#NULL!	#NULL!
2358	110	178	34.7178	3	KPDG24	03		4	0	0	0	0	0	0	0	0	4	1	2	0	0	#NULL!	3	0	1	3	0	233	0	0.638356	1	4	3	0	34.7178	1	77	1	2014	9.2	92	4300	1	1	0	1	0
2357	44	160	17.1875	3	KPDG24	03	DI714	2	0	0	0	0	0	0	0	0	4	1	2	2	1	#NULL!	2	0	1	3	0	233	0	0.638356	1	4	3	1	17.1875	2	74	2	2014	6.8	53	1200	0	1	0	1	1
2356	#NULL!	#NULL!	#NULL!	2	KPDG10	03		4	0	0	0	0	0	0	0	0	4	1	1	0	0	#NULL!	3	0	1	3	0	231	0	0.632877	1	4	3	1	25.93	1	75	1	2014	6.8	108	1160	0	1	0	0	1
2355	#NULL!	#NULL!	#NULL!	3	KPDG10	03		0	0	1	0	1	0	0	0	0	4	1	1	4	1	#NULL!	0	0	1	3	0	227	0	0.621918	1	4	3	1	25.93	1	74	1	2014	7.6	98	1000	0	1	0	0	1
2354	80	165	29.3848	3	KPDG10	03		0	0	0	0	0	0	0	0	0	4	1	1	4	1	#NULL!	0	0	1	3	0	220	0	0.60274	1	4	3	1	29.3848	1	78	1	2014	7.4	132	1600	0	1	1	0	1
2353	#NULL!	#NULL!	#NULL!	2	KPDG10	03	DI714	2	0	0	0	0	0	0	0	0	4	1	1	2	1	#NULL!	2	0	1	3	0	213	0	0.583562	1	4	3	0	25.93	1	71	1	2014	8.4	91	3200	0	1	0	1	0
2352	78	173	26.0617	1	KPDG21	03		1	0	0	0	1	0	0	0	0	5	1	2	4	1	#NULL!	1	0	1	3	0	211	0	0.578082	1	5	4	0	26.0617	1	84	1	2014	8.4	108	2200	0	1	1	0	1
2351	90	180	27.7778	2	KPDG21	03		4	0	0	0	0	0	0	0	0	4	1	2	0	0	#NULL!	3	0	1	3	0	211	0	0.578082	1	4	3	1	27.7778	1	72	0	2014	7.7	104	2400	0	0	1	0	0
2350	90	#NULL!	#NULL!	3	KPDG24	03		4	0	0	0	0	0	0	0	0	4	1	2	0	0	#NULL!	3	0	1	3	0	198	0	0.542466	1	4	3	0	25.93	1	72	1	2014	8.6	78	2000	0	0	0	0	0
2349	88	171	30.0947	1	KPDG10	03		2	1	0	0	0	0	0	0	0	4	1	1	2	1	#NULL!	2	0	1	3	0	192	0	0.526027	1	4	4	0	30.0947	1	81	1	2014	8.8	63	1400	0	1	0	0	0
2348	83	172	28.0557	2	KPDG10	03		4	0	0	0	0	0	0	0	0	4	1	1	0	0	#NULL!	3	0	1	3	0	192	0	0.526027	1	4	3	0	28.0557	1	76	1	2014	8.3	71	3000	0	1	0	0	1
2347	92	184	27.1739	4	KPDG24	03	DI714	2	0	0	0	0	0	0	0	0	4	1	2	2	1	#NULL!	2	0	1	3	0	185	0	0.506849	1	4	2	0	27.1739	1	69	2	2014	8.8	147	2750	0	1	0	0	1
2346	103	184	30.423	2	KPDG10	03		4	0	0	0	0	0	0	0	0	4	1	1	0	0	#NULL!	3	0	0	3	0	181	0	0.49589	1	4	2	0	30.423	1	64	2	2014	9.5	73	3200	0	0	0	0	0
2345	94	172	31.7739	3	KPDG24	03		2	0	0	0	0	0	0	0	0	4	1	2	2	1	#NULL!	2	0	0	3	0	178	0	0.487671	1	4	3	0	31.7739	1	72	1	2014	8.5	62	2650	0	0	0	0	1
2344	85	182	25.6612	1	KPDG24	03		2	0	0	0	0	0	0	0	0	4	1	2	2	1	#NULL!	2	0	0	3	0	169	0	0.463014	1	4	3	1	25.6612	1	71	1	2014	7.5	158	2500	1	1	0	0	1
2343	#NULL!	#NULL!	#NULL!	2	KPDG21	03		2	0	0	0	0	0	0	0	0	4	1	2	2	1	#NULL!	2	0	0	3	0	148	0	0.405479	1	4	3	0	25.93	1	71	2	2014	9.9	82	2000	0	1	0	0	0
2342	86	168	30.4705	1	KPDG10	03		5	0	1	0	0	0	0	0	0	5	1	1	0	0	#NULL!	3	0	0	3	0	108	0	0.29589	1	5	3	0	30.4705	1	73	1	2014	8.7	79	4800	0	1	1	0	1
2341	79	153	33.7477	1	KPDG21	03		5	0	1	0	0	0	0	0	0	5	1	2	0	0	#NULL!	3	0	0	3	0	100	0	0.273973	1	5	2	0	33.7477	2	68	0	2014	7.3	57	3600	0	1	0	0	0
2340	85	186	24.5693	3	KPDG10	03	DI714	5	0	0	0	0	0	0	0	0	5	1	1	0	0	#NULL!	3	0	0	3	0	80	0	0.219178	1	5	3	1	24.5693	1	75	1	2014	8	111	2200	0	1	0	0	1
2339	#NULL!	#NULL!	#NULL!		KPDG10	03	DI714	2	0	0	1	1	1	0	0	0	4	1	1	2	1	#NULL!	2	1	6	3	0	2049	0	5.6137	1	4	3	0	25.93	1	73	2	2000	9.2	178	2700	0	1	0	0	1
2338	75	182	22.6422		KPDG10	03	DI714	4	0	0	1	0	0	0	0	0	5	1	1	1	1	#NULL!	3	1	8	3	0	3035	0	8.31507	1	5	2	0	22.6422	1	65	2	2000	8.6	70	2000	0	1	0	0	1
2337	80	165	29.3848		KPDG10	03	DI714	2	0	0	1	0	1	0	0	0	5	1	1	3	1	#NULL!	2	1	9	3	0	3123	0	8.55616	1	5	3	0	29.3848	1	76	0	2000	8.6	88	2000	0	0	0	0	0
2336	#NULL!	#NULL!	#NULL!		KPDG10	03	DI714	4	0	0	1	0	0	0	0	0	4	1	1	0	0	#NULL!	3	0	14	3	0	5245	0	14.3699	1	4	2	0	25.93	1	63	1	2000	9.7	85	2500	0	0	0	0	1
2335	83	171	28.3848		KPDG10	03	DI714	4	0	0	1	0	0	0	0	0	4	1	1	0	0	#NULL!	3	1	5	3	0	1864	0	5.10685	1	4	3	0	28.3848	1	78	2	2000	9.2	97	2300	0	1	1	0	0
2334	103	188	29.1421		KPDG10	03	DI714	4	0	0	1	0	0	0	0	0	4	1	1	0	0	#NULL!	3	1	0	3	0	18	1	0.0493151	1	4	3	0	29.1421	1	70	1	2001	9.3	97	3000	0	0	0	0	0
2333	78	181	23.8088		KPDG10	03	DI714	#NULL!	0	0	1	0	0	0	0	0	4	1	1	#NULL!	0	#NULL!	#NULL!	1	7	3	0	2512	0	6.88219	1	4	3	0	23.8088	1	71	2	2001	8.6	136	1300	0	0	0	0	0
2332	#NULL!	#NULL!	#NULL!		KPDG10	03	DI714	#NULL!	0	0	1	1	0	0	0	0	5	1	1	#NULL!	0	#NULL!	#NULL!	0	14	3	0	5110	0	14	1	5	3	0	25.93	1	71	1	2001	8.8	119	1100	0	0	0	0	0
2331	60	179	18.726		KPDG10	03	DI714	4	0	0	1	0	1	0	0	0	5	1	1	1	1	#NULL!	3	1	1	3	0	229	0	0.627397	1	5	3	0	18.726	1	79	2	2001	8.3	74	3000	0	1	1	0	0
2330	#NULL!	#NULL!	#NULL!		KPDG10	03	DI714	2	0	0	1	0	0	0	0	0	4	1	1	2	1	#NULL!	2	1	10	3	0	3662	0	10.0329	1	4	4	0	25.93	2	80	1	2002	#NULL!	#NULL!	1100	0	1	1	0	0
2329	#NULL!	#NULL!	#NULL!		KPDG10	03	DI714	2	0	0	1	0	0	0	0	0	4	1	1	2	1	#NULL!	2	1	0	3	0	22	1	0.060274	1	4	4	1	25.93	1	80	2	2002	6.3	67	1700	0	0	1	0	0
2328	75	#NULL!	#NULL!		KPDG21	03	DI714	4	0	0	1	1	0	0	0	0	4	1	2	0	0	#NULL!	3	1	8	3	0	2982	0	8.16986	1	4	3	0	25.93	1	79	1	2002	9	78	3500	0	0	0	0	0
2327	65	168	23.03	2	KPDG10	03	DI714	0	0	0	1	0	0	0	0	0	5	1	1	5	1	#NULL!	0	1	12	3	0	4433	0	12.1452	1	5	4	0	23.03	2	82	0	2002	8.7	94	1300	0	1	0	0	0
2326	73	166	26.4915	2	KPDG10	03	DI714	2	0	0	1	1	1	0	0	0	4	1	1	2	1	#NULL!	2	1	5	3	0	1646	0	4.50959	1	4	3	0	26.4915	1	78	1	2002	8.6	89	1550	0	1	1	0	0
2325	75	178	23.6713	2	KPDG24	03	DI714	4	0	0	1	0	0	0	0	0	5	1	2	1	1	#NULL!	3	1	6	3	0	2009	0	5.50411	1	5	2	1	23.6713	1	61	2	2003	8	84	2000	1	1	0	0	0
2324	66	169	23.1084	2	KPDG10	03	DI714	2	0	0	1	0	0	0	0	0	4	1	1	2	1	#NULL!	2	0	12	3	0	4202	0	11.5123	1	4	3	0	23.1084	1	72	1	2003	8.8	83	1300	0	1	0	0	0
2323	83	183	24.7843	2	KPDG10	03	DI714	4	1	0	1	1	0	0	0	0	4	1	1	0	0	#NULL!	3	1	2	3	0	815	0	2.23288	1	4	3	0	24.7843	1	79	0	2004	9.1	114	2500	0	0	0	0	0
2322	64	165	23.5078	1	KPDG22	03	DI714	0	0	0	1	0	0	0	0	0	5	1	2	5	1	#NULL!	0	1	0	3	0	7	1	0.0191781	1	5	3	0	23.5078	1	73	2	2004	9.9	80	1000	0	1	0	0	1
2321	72	183	21.4996	2	KPDG10	03	DI714	4	0	0	1	0	0	0	0	0	4	1	1	0	0	#NULL!	3	1	4	3	0	1417	0	3.88219	1	4	3	0	21.4996	1	75	2	2004	9.7	136	2700	0	0	0	1	1
2320	69	184	20.3804	1	KPDG10	03		5	0	0	1	0	0	0	0	0	5	1	1	0	0	#NULL!	3	1	2	3	0	657	0	1.8	1	5	4	1	20.3804	1	85	2	2004	8.1	100	4570	0	0	0	0	1
2319	66	168	23.3844	2	KPDG21	03	DI714	2	0	0	1	0	0	0	0	0	4	1	2	2	1	#NULL!	2	1	5	3	0	1857	0	5.08767	1	4	3	1	23.3844	1	79	2	2005	7.7	182	800	0	1	1	1	1
2318	#NULL!	#NULL!	#NULL!	2	KPDG10	03	DI714	2	0	0	1	0	0	0	0	0	5	1	1	3	1	#NULL!	2	1	3	3	0	1233	0	3.37808	1	5	3	0	25.93	1	73	1	2005	#NULL!	#NULL!	1400	0	1	0	0	1
2317	104	188	29.4251	2	KPDG22	03	DI714	3	0	0	1	0	0	0	0	0	4	1	2	1	1	#NULL!	2	0	9	3	0	3285	0	9	1	4	3	1	29.4251	1	73	2	2006	7.4	75	2000	0	1	1	0	0
2316	112	187	32.0284	2	KPDG21	03		4	0	0	1	0	0	0	0	0	4	1	2	0	0	#NULL!	3	1	5	3	0	1964	0	5.38082	1	4	3	0	32.0284	1	72	1	2006	8.6	93	800	0	1	0	0	1
2315	82	180	25.3086	1	KPDG22	03		2	0	0	1	0	0	0	0	0	5	1	2	3	1	#NULL!	2	1	2	3	0	874	0	2.39452	1	5	3	0	25.3086	1	76	1	2006	9.2	92	3600	0	1	0	1	1
2314	77	173	25.7276	2	KPDG21	03		2	0	0	1	0	0	0	0	0	4	1	2	2	1	#NULL!	2	0	8	3	0	3060	0	8.38356	1	4	2	0	25.7276	1	66	2	2006	#NULL!	#NULL!	1500	0	0	0	0	1
2313	80	171	27.3588	2	KPDG10	03	DI714	5	0	0	1	0	0	0	0	0	5	1	1	0	0	#NULL!	3	1	0	3	0	4	1	0.0109589	1	5	3	0	27.3588	1	76	#NULL!	2007	8.6	87	3950	#NULL!	#NULL!	#NULL!	#NULL!	#NULL!
2312	#NULL!	#NULL!	#NULL!	3	KPDG10	03	DI714	2	0	0	1	0	0	0	0	0	5	1	1	3	1	#NULL!	2	1	6	3	0	2330	0	6.38356	1	5	2	0	25.93	1	68	2	2007	#NULL!	#NULL!	1500	0	1	0	0	1
2311	66	168	23.3844	2	KPDG21	03		4	0	0	1	0	0	0	0	0	4	1	2	0	0	#NULL!	3	1	3	3	0	1259	0	3.44932	1	4	3	1	23.3844	1	78	1	2007	7.5	111	900	0	1	0	0	0
2310	60	165	22.0386	2	KPDG10	03	DI714	0	0	0	1	0	0	0	0	0	5	1	1	5	1	#NULL!	0	0	8	3	0	2745	0	7.52055	1	5	3	1	22.0386	1	73	2	2007	8.2	137	1000	0	1	0	0	0
2309	75	177	23.9395	3	KPDG10	03		2	0	0	1	1	0	1	0	0	4	1	1	2	1	#NULL!	2	1	0	3	0	14	1	0.0383562	1	4	4	0	23.9395	1	80	2	2007	8.5	140	900	0	1	0	0	1
2308	90	182	27.1706	2	KPDG21	03		4	0	0	1	0	0	0	0	0	4	1	2	0	0	#NULL!	3	0	7	3	0	2562	0	7.01918	1	4	3	0	27.1706	1	73	1	2008	8.9	94	2900	0	0	0	0	0
2307	#NULL!	#NULL!	#NULL!	2	KPDG24	03	DI714	3	0	0	1	0	0	0	0	0	4	1	2	1	1	#NULL!	2	1	0	3	0	10	1	0.0273973	1	4	2	0	25.93	1	69	2	2008	10.2	62	3500	0	1	0	0	1
2306	88	166	31.935	2	KPDG24	03		1	0	0	1	0	0	0	0	0	4	1	2	3	1	#NULL!	1	0	7	3	0	2548	0	6.98082	1	4	3	0	31.935	1	70	1	2008	8.3	104	1000	0	1	0	0	0
2305	62	160	24.2187	2	KPDG24	03	DI714	4	0	0	1	0	0	0	0	0	4	1	2	0	0	#NULL!	3	1	5	3	0	1988	0	5.44658	1	4	3	0	24.2187	2	73	2	2008	8.3	43	2200	1	1	0	0	0
2304	84	176	27.1178	2	KPDG20	03	DI714	2	0	0	1	0	0	0	0	0	4	1	2	2	1	#NULL!	2	0	7	3	0	2467	0	6.7589	1	4	3	0	27.1178	1	77	2	2008	9	133	2080	0	1	1	0	1
2303	80	170	27.6817	3	KPDG21	03	KDI714	4	0	0	1	0	0	0	0	0	4	1	2	0	0	#NULL!	3	1	1	3	0	288	0	0.789041	1	4	2	0	27.6817	1	62	2	2008	8.9	194	2000	1	1	0	0	1
2302	87	167	31.1951	2	KPDG10	03		4	0	0	1	1	0	0	0	0	4	1	1	0	0	#NULL!	3	0	6	3	0	2332	0	6.38904	1	4	2	0	31.1951	1	68	1	2008	8.5	127	2800	0	0	0	0	0
2301	77	171	26.3329	2	KPDG24	03	DI714	2	0	0	1	0	0	0	0	0	4	1	2	2	1	#NULL!	2	1	1	3	0	380	0	1.0411	1	4	4	0	26.3329	1	82	0	2009	8.4	112	2200	0	1	1	0	0
2300	72	164	26.7698	3	KPDG10	03		5	0	0	1	1	0	0	0	0	5	1	1	0	0	#NULL!	3	0	6	3	0	2249	0	6.16164	1	5	3	0	26.7698	2	72	0	2009	8.1	114	2500	0	1	0	0	0
2299	77	178	24.3025	2	KPDG10	03	DI714	0	0	0	1	0	0	0	0	0	4	1	1	4	1	#NULL!	0	1	0	3	0	4	1	0.0109589	1	4	3	0	24.3025	1	77	1	2009	9	95	1200	0	1	0	0	1
2298	93	181	28.3874	3	KPDG10	03		3	0	0	1	0	0	0	0	0	4	1	1	1	1	#NULL!	2	0	6	3	0	2173	0	5.95342	1	4	4	1	28.3874	1	83	1	2009	7.7	112	2300	0	0	0	0	0
2297	78	181	23.8088	3	KPDG10	03	DI714	4	0	0	1	0	1	0	0	0	4	1	1	0	0	#NULL!	3	1	0	3	0	13	1	0.0356164	1	4	2	0	23.8088	1	68	0	2010	8.7	63	1400	0	1	0	0	0
2296	70	160	27.3437	3	KPDG10	03	DI714	5	0	0	1	1	1	1	0	0	5	1	1	0	0	#NULL!	3	1	0	3	0	49	0	0.134247	1	5	4	1	27.3437	1	80	0	2014	7.3	53	3900	0	0	0	#NULL!	0
2295	90	190	24.9307		KPDG10	03	DI714	2	0	0	0	0	0	0	0	0	2	1	1	0	0	#NULL!	2	1	13	2	0	4843	0	13.2685	1	2	3	0	24.9307	1	74	0	2000	9	63	1800	0	0	0	0	1
2294	92	182	27.7744		KPDG20	03	DI714	3	0	0	0	0	0	0	0	0	3	1	2	0	0	#NULL!	2	1	2	2	0	663	0	1.81644	1	3	3	0	27.7744	1	70	0	2000	8.7	79	1500	0	1	0	0	0
2293	75	172	25.3515		KPDG21	03	DI714	3	0	0	0	0	0	0	0	0	3	1	2	0	0	#NULL!	2	0	11	2	0	3963	0	10.8575	1	3	2	0	25.3515	1	63	2	2000	8.6	110	2000	0	0	0	0	0
2292	81	186	23.4131		KPDG21	03	DI714	2	0	0	0	0	0	0	0	0	2	1	2	0	0	#NULL!	2	0	15	2	0	5519	0	15.1205	1	2	2	0	23.4131	1	60	2	2000	9.4	77	1100	0	0	0	0	0
2291	70	180	21.6049		KPDG24	03	DI714	2	0	0	0	0	0	0	0	0	3	1	2	1	1	#NULL!	2	1	5	2	0	1918	0	5.25479	1	3	3	1	21.6049	1	72	2	2000	7	145	1400	0	1	0	0	0
2290	80	182	24.1517		KPDG10	03	DI714	2	0	0	0	0	0	0	0	0	2	1	1	0	0	#NULL!	2	0	15	2	0	5501	0	15.0712	1	2	3	0	24.1517	1	72	1	2000	8.4	100	1300	0	0	0	0	0
2289	84	182	25.3593		KPDG21	03	DI714	3	0	0	0	0	0	0	0	0	3	1	2	0	0	#NULL!	2	0	15	2	0	5491	0	15.0438	1	3	3	0	25.3593	1	78	0	2000	9	94	1800	0	1	1	0	1
2288	70	180	21.6049		KPDG21	03	DI714	3	0	0	0	1	0	0	0	0	3	1	2	0	0	#NULL!	2	1	7	2	0	2698	0	7.39178	1	3	3	0	21.6049	1	76	2	2000	9.1	110	1600	0	1	0	0	0
2287	69	176	22.2753		KPDG10	03	DI714	2	0	0	0	0	0	0	0	0	2	1	1	0	0	#NULL!	2	1	7	2	0	2524	0	6.91507	1	2	3	0	22.2753	1	75	2	2000	9.4	73	1000	0	0	1	0	0
2286	72	170	24.9135		KPDG22	03	DI714	#NULL!	0	0	0	0	0	0	0	0	3	1	2	#NULL!	0	#NULL!	#NULL!	1	13	2	0	4583	0	12.5562	1	3	3	0	24.9135	1	73	1	2000	8.9	89	1800	0	0	0	0	0
2285	116	179	36.2036		KPDG10	03	DI714	2	0	0	0	0	0	0	0	0	2	1	1	0	0	#NULL!	2	0	15	2	0	5460	0	14.9589	1	2	2	0	36.2036	1	64	2	2000	8.6	103	1800	0	0	0	0	1
2284	62	173	20.7157		KPDG10	03	DI714	#NULL!	0	0	0	0	0	0	0	0	2	1	1	#NULL!	0	#NULL!	#NULL!	1	0	2	0	173	0	0.473973	1	2	4	1	20.7157	1	80	2	2000	7	140	1200	0	0	0	0	0
2283	#NULL!	#NULL!	#NULL!		KPDG10	03	DI714	3	0	0	0	0	0	0	0	0	3	1	1	0	0	#NULL!	2	1	3	2	0	1122	0	3.07397	1	3	3	0	25.93	1	78	0	2000	9.6	100	2300	0	0	0	0	0
2282	#NULL!	#NULL!	#NULL!		KPDG21	03	DI714	1	0	0	0	0	0	0	0	0	3	1	2	2	1	#NULL!	1	0	15	2	0	5440	0	14.9041	1	3	1	1	25.93	1	58	1	2000	7.8	82	700	0	0	0	0	0
2281	63	185	18.4076		KPDG22	03	DI714	3	0	0	0	0	0	0	0	0	3	1	2	0	0	#NULL!	2	0	15	2	0	5434	0	14.8877	1	3	3	1	18.4076	1	70	1	2000	7.7	90	2200	0	0	0	0	0
2280	#NULL!	#NULL!	#NULL!		KPDG10	03	DI714	3	0	0	0	0	0	0	0	0	3	1	1	0	0	#NULL!	2	1	11	2	0	4176	0	11.4411	1	3	3	0	25.93	1	77	1	2000	9.5	77	2200	0	1	0	0	0
2279	76	171	25.9909		KPDG10	03	DI714	3	0	0	0	0	0	0	0	0	3	1	1	0	0	#NULL!	2	1	1	2	0	409	0	1.12055	1	3	4	0	25.9909	1	80	0	2000	8.3	82	2500	0	0	0	0	0
2278	69	168	24.4473		KPDG22	03	DI714	2	0	0	0	0	0	0	0	0	2	1	2	0	0	#NULL!	2	0	15	2	0	5428	0	14.8712	1	2	2	0	24.4473	1	61	2	2000	9.8	111	1600	0	0	0	0	0
2277	71	176	22.921		KPDG10	03	DI714	2	0	0	0	0	0	0	0	0	2	1	1	0	0	#NULL!	2	1	9	2	0	3335	0	9.13699	1	2	2	0	22.921	1	68	2	2000	9	78	1300	0	0	1	0	1
2276	85	190	23.5457		KPDG10	03	DI714	2	0	0	0	0	0	0	0	0	2	1	1	0	0	#NULL!	2	1	6	2	0	2340	0	6.41096	1	2	2	1	23.5457	1	65	2	2000	7.7	270	1750	0	1	0	0	0
2275	83	178	26.1962		KPDG10	03	DI714	#NULL!	0	0	0	0	0	0	0	0	2	1	1	#NULL!	0	#NULL!	#NULL!	1	7	2	0	2497	0	6.8411	1	2	3	0	26.1962	1	76	1	2000	9	87	1000	0	1	#NULL!	0	0
2274	66	165	24.2424		KPDG24	03	DI714	2		#NULL!	0	0	0	0	0	0	2	1	2	0	0	#NULL!	2	1	7	2	0	2447	0	6.70411	1	2	3	0	24.2424	1	76	2	2000	9	84	900	1	0	0	0	0
2273	79	189	22.1158		KPDG21	03	DI714	#NULL!	0	0	0	0	0	0	0	0	2	1	2	#NULL!	0	#NULL!	#NULL!	0	15	2	0	5411	0	14.8247	1	2	2	0	22.1158	1	69	2	2000	8.9	81	1000	1	1	0	0	0
2272	89	180	27.4691		KPDG10	03	DI714	2	0	0	0	0	0	0	0	0	3	1	1	1	1	#NULL!	2	1	10	2	0	3654	0	10.011	1	3	3	1	27.4691	1	71	0	2000	8	80	1600	0	0	0	0	1
2271	73	183	21.7982		KPDG10	03	DI714	#NULL!	0	0	0	0	0	0	0	0	2	1	1	#NULL!	0	#NULL!	#NULL!	1	14	2	0	5093	0	13.9534	1	2	3	0	21.7982	1	71	2	2000	8.5	141	1200	0	0	0	0	0
2270	78	171	26.6749		KPDG10	03	DI714	2	0	0	0	0	0	0	0	0	2	1	1	0	0	#NULL!	2	1	7	2	0	2449	0	6.70959	1	2	3	0	26.6749	1	70	2	2000	8.9	90	1125	0	1	0	0	1
2269	80	176	25.8264		KPDG10	03	DI714	2	0	0	0	0	0	0	0	0	3	1	1	1	1	#NULL!	2	0	15	2	0	5390	0	14.7671	1	3	3	0	25.8264	1	72	2	2000	10.1	81	1600	0	0	1	0	1
2268	#NULL!	#NULL!	#NULL!		KPDG21	03	DI714	2	0	0	0	0	0	0	0	0	2	1	2	0	0	#NULL!	2	0	15	2	0	5376	0	14.7288	1	2	2	0	25.93	1	68	2	2000	8.6	78	1900	0	0	0	0	0
2267	92	182	27.7744		KPDG10	03	DI714	2	0	0	0	0	0	0	0	0	2	1	1	0	0	#NULL!	2	0	15	2	0	5369	0	14.7096	1	2	2	1	27.7744	1	61	1	2000	7.8	86	1700	0	0	0	0	0
2266	83	#NULL!	#NULL!		KPDG10	03	DI714	3	0	0	0	1	0	0	0	0	3	1	1	0	0	#NULL!	2	1	9	2	0	3310	0	9.06849	1	3	3	1	25.93	1	72	0	2000	8.2	84	2500	0	1	0	0	0
2265	73	170	25.2595		KPDG21	03	DI714	2	0	0	0	0	0	0	0	0	2	1	2	0	0	#NULL!	2	1	10	2	0	3513	0	9.62466	1	2	3	1	25.2595	1	71	0	2000	5.9	315	1600	0	1	0	0	0
2264	72	160	28.125		KPDG10	03	DI714	1	0	0	0	0	0	0	0	0	2	1	1	1	1	#NULL!	1	1	8	2	0	2911	0	7.97534	1	2	3	1	28.125	1	78	0	2000	8.2	120	1200	0	0	0	0	1
2263	76	183	22.694		KPDG22	03	DI714	2	0	0	0	0	0	0	0	0	2	1	2	0	0	#NULL!	2	0	15	2	0	5348	0	14.6521	1	2	2	0	22.694	1	61	2	2000	9.2	72	1500	0	0	0	0	0
2262	91	173	30.4053		KPDG10	03	DI714	2	0	0	0	0	0	0	0	0	2	1	1	0	0	#NULL!	2	1	2	2	0	586	0	1.60548	1	2	3	0	30.4053	1	78	2	2000	9.5	119	1375	0	0	0	0	1
2261	59	159	23.3377		KPDG10	03	DI714	2	0	0	0	0	0	0	0	0	2	1	1	0	0	#NULL!	2	1	9	2	0	3303	0	9.04932	1	2	3	0	23.3377	2	76	2	2000	8.5	94	1315	0	1	0	0	0
2260	62	170	21.4533		KPDG21	03	DI714	2	0	0	0	0	0	0	0	0	2	1	2	0	0	#NULL!	2	1	9	2	0	3334	0	9.13425	1	2	2	0	21.4533	1	66	2	2000	9.6	86	950	0	0	0	0	0
2259	80	180	24.6914		KPDG10	03	DI714	#NULL!	0	0	0	0	0	0	0	0	2	1	1	#NULL!	0	#NULL!	#NULL!	1	8	2	0	3060	0	8.38356	1	2	2	0	24.6914	1	68	2	2000	9.4	165	500	0	0	0	0	1
2258	72	172	24.3375		KPDG24	03	DI714	#NULL!	0	0	0	0	0	0	0	0	3	1	2	#NULL!	0	#NULL!	#NULL!	1	4	2	0	1587	0	4.34795	1	3	3	0	24.3375	1	78	1	2000	8.4	136	2000	1	1	0	0	0
2257	75	180	23.1481		KPDG21	03	DI714	3	0	0	0	0	0	0	0	0	3	1	2	0	0	#NULL!	2	1	14	2	0	5143	0	14.0904	1	3	3	1	23.1481	1	74	0	2000	8	87	1100	0	0	1	0	0
2256	70	186	20.2336		KPDG10	03	DI714	2	0	0	0	0	0	0	0	0	2	1	1	0	0	#NULL!	2	1	1	2	0	472	0	1.29315	1	2	3	0	20.2336	1	72	2	2000	9.1	111	2200	0	0	1	0	1
2255	90	178	28.4055		KPDG21	03	DI714	1	0	0	0	0	0	0	0	0	3	1	2	2	1	#NULL!	1	0	14	2	0	5267	0	14.4301	1	3	2	0	28.4055	1	62	2	2000	9	81	1500	0	0	0	0	0
2254	63	162	24.0055		KPDG21	03	DI714	2	0	0	0	0	0	0	0	0	2	1	2	0	0	#NULL!	2	1	6	2	0	2173	0	5.95342	1	2	3	1	24.0055	1	78	2	2000	7.7	100	1025	0	0	0	0	0
2253	78	172	26.3656		KPDG10	03	DI714	3	0	0	0	0	0	0	0	0	3	1	1	0	0	#NULL!	2	1	10	2	0	3476	0	9.52329	1	3	3	0	26.3656	1	75	2	2000	8.6	83	1600	0	1	0	0	0
2252	82	172	27.7177		KPDG21	03	DI714	3	0	0	0	0	0	0	0	0	3	1	2	0	0	#NULL!	2	1	6	2	0	2012	0	5.51233	1	3	3	0	27.7177	1	70	2	2000	9.1	71	2300	0	0	0	0	0
2251	#NULL!	#NULL!	#NULL!		KPDG10	03	DI714	2	0	0	0	0	0	0	0	0	3	1	1	1	1	#NULL!	2	1	2	2	0	645	0	1.76712	1	3	2	1	25.93	1	68	1	2000	7.5	69	1000	0	1	0	0	1
2250	80	166	29.0318		KPDG21	03	DI714	3	0	0	0	0	0	0	0	0	3	1	2	0	0	#NULL!	2	1	8	2	0	2807	0	7.69041	1	3	2	0	29.0318	1	61	1	2000	8.4	90	1152	0	1	0	0	0
2249	75	175	24.4898		KPDG10	03	DI714	#NULL!	0	0	0	0	0	0	0	0	2	1	1	#NULL!	0	#NULL!	#NULL!	1	10	2	0	3761	0	10.3041	1	2	2	0	24.4898	1	60	0	2000	10.1	76	2200	0	1	0	0	1
2248	84	181	25.6402		KPDG24	03	DI714	2	0	0	0	0	0	0	0	0	2	1	2	0	0	#NULL!	2	1	3	2	0	1057	0	2.89589	1	2	2	0	25.6402	1	69	2	2000	8.9	178	1400	0	1	0	0	1
2247	87	183	25.9787		KPDG21	03	DI714	2	0	0	0	0	0	0	0	0	2	1	2	0	0	#NULL!	2	0	14	2	0	5225	0	14.3151	1	2	1	0	25.9787	1	57	2	2000	9.2	89	2100	0	0	0	0	0
2246	64	169	22.4082		KPDG21	03	DI714	2	0	0	0	0	0	0	0	0	2	1	2	0	0	#NULL!	2	1	1	2	0	290	0	0.794521	1	2	3	1	22.4082	1	79	0	2000	8.2	108	1600	0	1	0	0	1
2245	80	168	28.3447		KPDG22	03	DI714	3	0	0	0	0	0	0	0	0	3	1	2	0	0	#NULL!	2	1	2	2	0	798	0	2.1863	1	3	3	1	28.3447	1	75	1	2000	7.8	116	2200	0	0	1	0	1
2244	71	174	23.4509		KPDG21	03	DI714	3	0	0	0	0	0	0	0	0	3	1	2	0	0	#NULL!	2	1	6	2	0	2117	0	5.8	1	3	3	1	23.4509	1	77	2	2000	8.1	170	4000	1	1	0	0	1
2243	79	178	24.9337		KPDG21	03	DI714	2	0	0	0	0	0	0	0	0	2	1	2	0	0	#NULL!	2	1	10	2	0	3706	0	10.1534	1	2	1	1	24.9337	1	59	#NULL!	2000	6.8	120	2000	0	1	0	0	0
2242	#NULL!	#NULL!	#NULL!		KPDG10	03	DI714	3	0	0	0	1	0	0	0	0	3	1	1	0	0	#NULL!	2	1	5	2	0	1836	0	5.03014	1	3	1	0	25.93	1	59	2	2001	9.7	210	1200	0	1	1	0	1
2241	70	174	23.1206		KPDG21	03	DI714	2	0	0	0	0	0	0	0	0	2	1	2	0	0	#NULL!	2	1	11	2	0	4040	0	11.0685	1	2	2	1	23.1206	1	66	1	2001	7.8	104	1800	0	1	0	0	1
2240	80	178	25.2493		KPDG24	03	DI714	#NULL!	0	0	0	0	0	0	0	0	2	1	2	#NULL!	0	#NULL!	#NULL!	1	4	2	0	1315	0	3.60274	1	2	3	0	25.2493	1	76	2	2001	9.2	91	900	0	0	0	0	0
2239	41	161	15.8173		KPDG10	03	DI714	2	0	0	0	0	0	0	0	0	2	1	1	0	0	#NULL!	2	1	11	2	0	3901	0	10.6877	1	2	3	1	15.8173	2	75	2	2001	7	93	850	0	0	1	0	0
2238	76	174	25.1024		KPDG24	03	DI714	2	0	0	0	0	0	0	0	0	2	1	2	0	0	#NULL!	2	0	14	2	0	5155	0	14.1233	1	2	2	0	25.1024	1	65	2	2001	9.7	70	1700	0	1	0	0	0
2237	62	164	23.0518		KPDG21	03	DI714	#NULL!	0	0	0	0	0	0	0	0	3	1	2	#NULL!	0	#NULL!	#NULL!	1	12	2	0	4335	0	11.8767	1	3	2	0	23.0518	1	68	2	2001	9.2	76	400	0	0	0	0	0
2236	84	183	25.0829		KPDG21	03	DI714	3	0	0	0	0	0	0	0	0	3	1	2	0	0	#NULL!	2	0	14	2	0	5139	0	14.0795	1	3	3	1	25.0829	1	71	2	2001	8.1	103	3500	0	1	0	0	1
2235	90	184	26.5832		KPDG10	03	DI714	#NULL!	0	0	0	0	0	0	0	0	2	1	1	#NULL!	0	#NULL!	#NULL!	1	4	2	0	1366	0	3.74247	1	2	3	0	26.5832	1	71	2	2001	9.3	122	1400	0	0	0	0	0
2234	#NULL!	#NULL!	#NULL!		KPDG21	03	DI714	3	0	0	0	0	0	0	0	0	3	1	2	0	0	#NULL!	2	0	14	2	0	5132	0	14.0603	1	3	2	1	25.93	1	61	2	2001	7.2	92	2500	0	0	0	0	0
2233	82	175	26.7755		KPDG10	03	DI714	2	0	0	0	0	0	0	0	0	2	1	1	0	0	#NULL!	2	0	14	2	0	5127	0	14.0466	1	2	2	0	26.7755	1	69	2	2001	8.8	104	1700	0	0	0	0	0
2232	#NULL!	#NULL!	#NULL!		KPDG21	03	DI714	#NULL!	0	0	0	0	0	0	0	0	2	1	2	#NULL!	0	#NULL!	#NULL!	1	4	2	0	1333	0	3.65205	1	2	2	1	25.93	1	66	2	2001	6.5	110	1600	0	0	0	0	0
2231	#NULL!	#NULL!	#NULL!		KPDG10	03	DI714	#NULL!	0	0	0	0	0	0	0	0	2	1	1	#NULL!	0	#NULL!	#NULL!	1	6	2	0	2290	0	6.27397	1	2	2	0	25.93	1	67	2	2001	9	88	950	0	0	0	0	0
2230	77	171	26.3329		KPDG10	03	DI714	2	0	0	0	0	0	0	0	0	2	1	1	0	0	#NULL!	2	1	11	2	0	4115	0	11.274	1	2	3	0	26.3329	1	74	1	2001	9.7	72	2200	0	1	0	0	0
2229	102	181	31.1346		KPDG21	03	DI714	2	0	0	0	0	0	0	0	0	2	1	2	0	0	#NULL!	2	0	14	2	0	5104	0	13.9836	1	2	1	0	31.1346	1	58	2	2001	9	103	3250	1	0	0	0	0
2228	#NULL!	#NULL!	#NULL!		KPDG24	03	DI714	3	0	0	0	0	0	0	0	0	3	1	2	0	0	#NULL!	2	1	10	2	0	3654	0	10.011	1	3	3	0	25.93	1	73	2	2001	9	95	1200	0	0	1	0	0
2227	76	169	26.6097		KPDG10	03	DI714	2	0	0	0	0	0	0	0	0	2	1	1	0	0	#NULL!	2	1	3	2	0	983	0	2.69315	1	2	3	0	26.6097	1	78	2	2001	9.6	88	1575	0	1	1	0	0
2226	78	176	25.1808		KPDG21	03	DI714	1	0	0	0	0	0	0	0	0	2	1	2	1	1	#NULL!	1	1	3	2	0	1016	0	2.78356	1	2	2	0	25.1808	1	69	1	2001	9.2	103	750	0	0	1	1	0
2225	50	167	17.9282		KPDG10	03	DI714	2	0	0	0	0	0	0	0	0	2	1	1	0	0	#NULL!	2	1	4	2	0	1456	0	3.98904	1	2	3	0	17.9282	2	75	0	2001	7.9	54	1400	0	0	0	0	0
2224	115	192	31.1957		KPDG21	03	DI714	2	0	0	0	0	0	0	0	0	2	1	2	0	0	#NULL!	2	1	5	2	0	1700	0	4.65753	1	2	2	1	31.1957	1	63	2	2001	8.2	107	1200	0	1	0	0	1
2223	95	176	30.6689		KPDG24	03	DI714	3	0	0	0	0	0	0	0	0	3	1	2	0	0	#NULL!	2	1	3	2	0	1002	0	2.74521	1	3	2	0	30.6689	1	63	2	2001	8.6	76	3000	0	0	0	0	0
2222	76	170	26.2976		KPDG21	03	DI714	3	0	0	0	0	0	0	0	0	3	1	2	0	0	#NULL!	2	1	11	2	0	3982	0	10.9096	1	3	3	1	26.2976	1	75	1	2001	8.2	116	1800	0	0	1	0	1
2221	69	181	21.0616		KPDG21	03	DI714	2	0	0	0	1	1	1	0	0	3	1	2	1	1	#NULL!	2	1	12	2	0	4462	0	12.2247	1	3	2	0	21.0616	1	69	2	2001	8.7	80	1200	0	0	0	1	0
2220	#NULL!	#NULL!	#NULL!		KPDG21	03	DI714	2	0	0	0	0	0	0	0	0	3	1	2	1	1	#NULL!	2	0	14	2	0	5021	0	13.7562	1	3	2	0	25.93	1	65	2	2001	9.8	117	2500	0	1	0	0	0
2219	65	161	25.0762		KPDG10	03	DI714	#NULL!	0	0	0	0	0	0	0	0	2	1	1	#NULL!	0	#NULL!	#NULL!	0	14	2	0	5012	0	13.7315	1	2	2	0	25.0762	2	63	1	2001	9.1	89	1500	0	1	0	0	0
2218	79	164	29.3724		KPDG10	03	DI714	3	0	0	0	0	0	0	0	0	3	1	1	0	0	#NULL!	2	1	13	2	0	4851	0	13.2904	1	3	3	0	29.3724	2	73	1	2001	#NULL!	#NULL!	1600	0	1	1	0	1
2217	93	170	32.1799		KPDG10	03	DI714	2	0	0	0	0	0	0	0	0	3	1	1	1	1	#NULL!	2	1	9	2	0	3420	0	9.36986	1	3	2	0	32.1799	1	65	2	2001	9	66	1200	1	1	0	0	0
2216	89	172	30.0838		KPDG10	03	DI714	2	0	0	0	0	0	0	0	0	2	1	1	0	0	#NULL!	2	0	14	2	0	4965	0	13.6027	1	2	2	0	30.0838	1	66	0	2001	9.3	75	2100	1	0	0	0	0
2215	88	183	26.2773		KPDG20	03	DI714	2	0	0	0	1	0	0	0	0	2	1	2	0	0	#NULL!	2	1	4	2	0	1321	0	3.61918	1	2	3	0	26.2773	1	76	1	2001	8.7	120	1975	0	1	0	0	0
2214	89	170	30.7958		KPDG21	03	DI714	2	0	0	0	0	0	0	0	0	2	1	2	0	0	#NULL!	2	1	6	2	0	2175	0	5.9589	1	2	3	1	30.7958	1	73	0	2001	7.3	196	1700	0	1	0	0	0
2213	#NULL!	#NULL!	#NULL!		KPDG10	03	DI714	#NULL!	0	0	0	0	0	0	0	0	3	1	1	#NULL!	0	#NULL!	#NULL!	1	4	2	0	1421	0	3.89315	1	3	3	1	25.93	1	71	1	2001	7.1	83	800	0	1	0	0	1
2212	83	176	26.7949		KPDG24	03	DI714	2	0	0	0	0	0	0	0	0	2	1	2	0	0	#NULL!	2	1	4	2	0	1329	0	3.6411	1	2	3	0	26.7949	1	79	1	2001	8.6	#NULL!	1000	0	1	0	1	0
2211	#NULL!	#NULL!	#NULL!		KPDG10	03	DI714	2	0	0	0	0	0	0	0	0	2	1	1	0	0	#NULL!	2	0	13	2	0	4930	0	13.5068	1	2	3	0	25.93	1	75	0	2001	8.6	65	2400	1	0	0	0	0
2210	71	160	27.7344		KPDG10	03	DI714	2	1	0	0	0	0	0	0	0	2	1	1	0	0	#NULL!	2	0	13	2	0	4924	0	13.4904	1	2	2	0	27.7344	1	66	1	2001	10.1	107	2500	0	1	0	1	1
2209	#NULL!	#NULL!	#NULL!		KPDG10	03	DI714	3	0	0	0	0	0	0	0	0	3	1	1	0	0	#NULL!	2	1	13	2	0	4680	0	12.8219	1	3	2	0	25.93	1	60	2	2001	11	87	1700	0	1	0	0	0
2208	65	170	22.4913		KPDG10	03	DI714	2	0	0	0	0	0	0	0	0	2	1	1	0	0	#NULL!	2	0	13	2	0	4922	0	13.4849	1	2	3	0	22.4913	1	72	1	2001	#NULL!	#NULL!	1000	0	0	0	0	0
2207	#NULL!	#NULL!	#NULL!		KPDG10	03	DI714	#NULL!	0	0	0	0	0	0	0	0	2	1	1	#NULL!	0	#NULL!	#NULL!	0	13	2	0	4907	0	13.4438	1	2	2	0	25.93	2	64	2	2001	9.9	109	850	0	1	0	0	0
2206	90	173	30.0712		KPDG10	03	DI714	2	0	0	0	0	0	0	0	0	2	1	1	0	0	#NULL!	2	1	3	2	0	1098	0	3.00822	1	2	3	0	30.0712	1	70	1	2001	9.1	105	1500	0	1	1	0	1
2205	60	159	23.7332		KPDG20	03	DI714	3	0	0	0	0	0	0	0	0	3	1	2	0	0	#NULL!	2	1	11	2	0	3845	0	10.5342	1	3	3	0	23.7332	2	73	2	2001	8.3	80	2800	1	1	0	0	0
2204	#NULL!	#NULL!	#NULL!		KPDG22	03	DI714	3	0	0	0	0	0	0	0	0	3	1	2	0	0	#NULL!	2	1	4	2	0	1525	0	4.17808	1	3	3	1	25.93	1	78	0	2001	6.4	63	2000	0	1	0	0	0
2203	100	192	27.1267		KPDG21	03	DI714	2	0	0	0	1	0	0	0	0	2	1	2	0	0	#NULL!	2	0	13	2	0	4887	0	13.389	1	2	1	0	27.1267	1	55	2	2001	9.1	80	1500	0	1	0	0	0
2202	73	175	23.8367		KPDG21	03	DI714	2	0	0	0	0	0	0	0	0	2	1	2	0	0	#NULL!	2	1	9	2	0	3280	0	8.9863	1	2	2	0	23.8367	1	64	2	2001	8.9	120	1800	0	1	1	0	1
2201	83	181	25.335		KPDG21	03	DI714	#NULL!	0	0	0	0	0	0	0	0	2	1	2	#NULL!	0	#NULL!	#NULL!	1	4	2	0	1320	0	3.61644	1	2	2	1	25.335	1	68	2	2001	6.9	139	1000	0	1	1	0	0
2200	80	180	24.6914		KPDG21	03	DI714	#NULL!	0	0	0	0	0	0	0	0	3	1	2	#NULL!	0	#NULL!	#NULL!	1	1	2	0	272	0	0.745205	1	3	3	0	24.6914	1	72	1	2001	9.1	79	1500	0	0	1	0	1
2199	78	177	24.8971		KPDG21	03	DI714	3	0	0	0	0	0	0	0	0	3	1	2	0	0	#NULL!	2	1	13	2	0	4672	0	12.8	1	3	2	1	24.8971	1	67	2	2001	7.8	100	1250	#NULL!	#NULL!	#NULL!	#NULL!	#NULL!
2198	70	170	24.2215		KPDG24	03	DI714	#NULL!	0	0	0	0	0	0	0	0	2	1	2	#NULL!	0	#NULL!	#NULL!	1	3	2	0	937	0	2.56712	1	2	3	0	24.2215	1	78	2	2001	9.1	93	500	0	0	0	0	0
2197	82	184	24.2202		KPDG21	03	DI714	2	0	0	0	0	0	0	0	0	3	1	2	1	1	#NULL!	2	1	4	2	0	1381	0	3.78356	1	3	2	0	24.2202	1	66	2	2001	9.7	128	2500	0	1	0	0	0
2196	73	175	23.8367		KPDG21	03	DI714	#NULL!	0	0	0	0	0	0	0	0	2	1	2	#NULL!	0	#NULL!	#NULL!	0	13	2	0	4874	0	13.3534	1	2	1	1	23.8367	1	58	2	2001	7.2	80	1400	0	0	0	0	0
2195	110	180	33.9506		KPDG10	03	DI714	2	0	0	0	0	0	0	0	0	2	1	1	0	0	#NULL!	2	0	13	2	0	4871	0	13.3452	1	2	2	0	33.9506	1	60	1	2001	10.4	110	1700	0	1	0	0	0
2194	#NULL!	#NULL!	#NULL!		KPDG10	03	DI714	#NULL!	0	0	0	0	0	0	0	0	3	1	1	#NULL!	0	#NULL!	#NULL!	0	13	2	0	4860	0	13.3151	1	3	3	0	25.93	1	76	0	2001	#NULL!	#NULL!	1400	1	0	0	0	1
2193	88	180	27.1605		KPDG21	03	DI714	2	0	0	0	0	0	0	0	0	3	1	2	1	1	#NULL!	2	1	2	2	0	743	0	2.03562	1	3	2	0	27.1605	1	65	1	2001	8.9	89	1700	0	1	0	0	0
2192	63	179	19.6623		KPDG10	03	DI714	#NULL!	0	0	0	0	0	0	0	0	2	1	1	#NULL!	0	#NULL!	#NULL!	1	3	2	0	1253	0	3.43288	1	2	4	1	19.6623	1	88	1	2001	7.9	87	700	0	1	0	1	0
2191	76	177	24.2587		KPDG10	03	DI714	2	0	0	0	0	0	0	0	0	2	1	1	0	0	#NULL!	2	1	5	2	0	1717	0	4.70411	1	2	3	1	24.2587	1	75	0	2001	8	68	1000	0	0	0	0	0
2190	100	182	30.1896		KPDG10	03	DI714	#NULL!	0	0	0	0	0	0	0	0	2	1	1	#NULL!	0	#NULL!	#NULL!	1	3	2	0	1116	0	3.05753	1	2	1	1	30.1896	1	56	2	2001	8	80	750	0	1	0	0	0
2189	70	170	24.2215		KPDG10	03	DI714	1	0	0	0	0	0	0	0	0	2	1	1	1	1	#NULL!	1	1	4	2	0	1456	0	3.98904	1	2	3	1	24.2215	1	72	0	2001	7.7	171	1700	0	0	0	0	0
2188	65	171	22.2291		KPDG10	03	DI714	3	0	0	0	0	0	0	0	0	3	1	1	0	0	#NULL!	2	1	0	2	0	93	0	0.254795	1	3	3	1	22.2291	1	79	0	2001	6.9	108	2500	0	0	0	1	0
2187	67	160	26.1719		KPDG21	03	DI714	2	0	0	0	0	0	0	0	0	2	1	2	0	0	#NULL!	2	1	2	2	0	900	0	2.46575	1	2	3	0	26.1719	1	73	1	2002	9.9	85	2400	0	0	1	0	1
2186	80	165	29.3848		KPDG21	03	DI714	#NULL!	0	0	0	0	0	0	0	0	2	1	2	#NULL!	0	#NULL!	#NULL!	0	13	2	0	4811	0	13.1808	1	2	3	0	29.3848	2	73	1	2002	9.5	135	1400	0	1	0	0	1
2185	#NULL!	#NULL!	#NULL!		KPDG10	03	DI714	#NULL!	0	0	0	1	0	0	0	0	2	1	1	#NULL!	0	#NULL!	#NULL!	1	11	2	0	3946	0	10.811	1	2	3	0	25.93	2	73	2	2002	9.2	74	900	0	0	0	0	0
2184	94	187	26.881		KPDG21	03	DI714	#NULL!	0	0	0	0	0	0	0	0	2	1	2	#NULL!	0	#NULL!	#NULL!	0	13	2	0	4798	0	13.1452	1	2	1	0	26.881	1	57	2	2002	8.8	94	2900	0	1	0	0	0
2183	65	169	22.7583		KPDG24	03	DI714	1	0	0	0	0	0	0	0	0	3	1	2	2	1	#NULL!	1	1	4	2	0	1628	0	4.46027	1	3	3	0	22.7583	1	73	1	2002	8.6	111	900	0	0	0	0	0
2182	89	175	29.0612		KPDG10	03	DI714	2	0	0	0	0	0	0	0	0	2	1	1	0	0	#NULL!	2	1	6	2	0	2305	0	6.31507	1	2	2	0	29.0612	1	68	1	2002	9.5	112	1900	0	#NULL!	0	0	1
2181	85	170	29.4118		KPDG10	03	DI714	1	1	0	0	0	0	0	0	0	2	1	1	1	1	#NULL!	1	1	4	2	0	1606	0	4.4	1	2	3	0	29.4118	1	74	1	2002	8.7	87	920	0	1	0	0	1
2180	96	182	28.982		KPDG10	03	DI714	2	0	0	0	0	0	0	0	0	2	1	1	0	0	#NULL!	2	0	13	2	0	4788	0	13.1178	1	2	3	0	28.982	1	78	0	2002	#NULL!	#NULL!	1400	0	0	0	0	0
2179	98	178	30.9304		KPDG24	03	DI714	#NULL!	0	0	0	0	0	0	0	0	2	1	2	#NULL!	0	#NULL!	#NULL!	1	2	2	0	729	0	1.99726	1	2	2	0	30.9304	1	68	1	2002	9.7	92	1500	0	1	1	0	0
2178	80	172	27.0416		KPDG21	03	DI714	2	0	0	0	0	0	0	0	0	2	1	2	0	0	#NULL!	2	0	13	2	0	4777	0	13.0877	1	2	3	0	27.0416	1	72	#NULL!	2002	8.6	107	1600	#NULL!	#NULL!	#NULL!	#NULL!	#NULL!
2177	80	180	24.6914		KPDG10	03	DI714	2	0	0	0	0	0	0	0	0	2	1	1	0	0	#NULL!	2	0	13	2	0	4777	0	13.0877	1	2	1	0	24.6914	1	56	2	2002	10.4	97	1000	0	0	0	0	0
2176	#NULL!	#NULL!	#NULL!		KPDG10	03	DI714	3	0	0	0	0	0	0	0	0	3	1	1	0	0	#NULL!	2	0	13	2	0	4768	0	13.063	1	3	4	0	25.93	2	81	0	2002	7.8	85	2000	0	1	1	0	0
2175	105	#NULL!	#NULL!		KPDG10	03	DI714	#NULL!	0	0	0	1	0	0	0	0	3	1	1	#NULL!	0	#NULL!	#NULL!	0	13	2	0	4767	0	13.0603	1	3	2	0	25.93	1	63	2	2002	8.5	107	1	0	1	0	0	1
2174	64	163	24.0882		KPDG10	03	DI714	1	0	0	0	0	0	0	0	0	3	1	1	2	1	#NULL!	1	0	13	2	0	4734	0	12.9699	1	3	2	0	24.0882	2	67	1	2002	7.7	80	700	0	1	0	0	1
2173	76	170	26.2976	3	KPDG24	03	DI714	3	0	0	0	0	0	0	0	0	3	1	2	0	0	#NULL!	2	1	4	2	0	1478	0	4.04932	1	3	3	0	26.2976	1	71	2	2002	9.6	190	2000	0	1	1	0	1
2172	65	167	23.3067		KPDG21	03	DI714	#NULL!	0	0	0	1	0	0	0	0	2	1	2	#NULL!	0	#NULL!	#NULL!	1	11	2	0	4179	0	11.4493	1	2	2	0	23.3067	1	69	2	2002	9	90	1000	0	1	0	0	0
2171	#NULL!	#NULL!	#NULL!		KPDG10	03	DI714	2	0	0	0	0	0	0	0	0	3	1	1	1	1	#NULL!	2	1	5	2	0	1904	0	5.21644	1	3	3	0	25.93	1	77	1	2002	#NULL!	#NULL!	1300	0	1	1	1	1
2170	#NULL!	#NULL!	#NULL!		KPDG10	03	DI714	#NULL!	0	0	0	0	0	0	0	0	2	1	1	#NULL!	0	#NULL!	#NULL!	0	13	2	0	4700	0	12.8767	1	2	2	0	25.93	2	64	2	2002	#NULL!	#NULL!	1200	0	0	0	0	0
2169	70	173	23.3887		KPDG21	03	DI714	#NULL!	0	1	0	0	0	0	0	0	3	1	2	#NULL!	0	#NULL!	#NULL!	1	3	2	0	1192	0	3.26575	1	3	2	0	23.3887	1	66	1	2002	9.3	73	1300	0	0	0	0	0
2168	#NULL!	#NULL!	#NULL!		KPDG21	03	DI714	2	0	0	0	0	0	0	0	0	2	1	2	0	0	#NULL!	2	1	10	2	0	3534	0	9.68219	1	2	3	0	25.93	1	74	0	2002	9.4	97	2300	0	0	0	0	0
2167	60	152	25.9695		KPDG10	03	DI714	0	0	0	0	0	0	0	0	0	2	1	1	2	1	#NULL!	0	0	13	2	0	4691	0	12.8521	1	2	2	0	25.9695	2	69	2	2002	9.1	64	700	0	0	1	0	0
2166	92	177	29.3658		KPDG10	03	DI714	2	0	0	0	0	0	0	0	0	3	1	1	1	1	#NULL!	2	1	7	2	0	2420	0	6.63014	1	3	2	0	29.3658	1	66	2	2002	9.3	89	1700	0	0	1	0	1
2165	85	176	27.4406		KPDG10	03	DI714	1	0	0	0	0	0	0	0	0	3	1	1	2	1	#NULL!	1	1	7	2	0	2468	0	6.76164	1	3	3	0	27.4406	1	71	2	2002	8.5	82	1000	0	0	0	0	0
2164	78	178	24.6181		KPDG24	03	DI714	2	0	0	0	0	0	0	0	0	2	1	2	0	0	#NULL!	2	0	13	2	0	4679	0	12.8192	1	2	3	1	24.6181	1	71	2	2002	7.5	91	1500	0	1	0	0	0
2163	47	173	15.7038		KPDG10	03	DI714	#NULL!	0	0	0	0	0	0	0	0	2	1	1	#NULL!	0	#NULL!	#NULL!	1	5	2	0	1955	0	5.35616	1	2	3	0	15.7038	2	74	2	2002	8.9	86	1600	0	0	1	0	1
2162	97	184	28.6508		KPDG10	03	DI714	#NULL!	0	0	0	0	0	0	0	0	2	1	1	#NULL!	0	#NULL!	#NULL!	1	8	2	0	2873	0	7.87123	1	2	3	0	28.6508	1	74	1	2002	9.4	107	2000	0	0	0	0	0
2161	89	180	27.4691		KPDG10	03	DI714	3	0	0	0	0	0	0	0	0	3	1	1	0	0	#NULL!	2	0	13	2	0	4672	0	12.8	1	3	2	0	27.4691	1	60	#NULL!	2002	8.8	75	1500	#NULL!	#NULL!	#NULL!	#NULL!	#NULL!
2160	83	171	28.3848		KPDG21	03	DI714	3	0	0	0	0	0	0	0	0	3	1	2	0	0	#NULL!	2	0	13	2	0	4671	0	12.7973	1	3	1	0	28.3848	2	54	1	2002	7.6	35	2000	0	1	0	0	0
2159	78	177	24.8971		KPDG22	03	DI714	#NULL!	0	0	0	0	0	0	0	0	2	1	2	#NULL!	0	#NULL!	#NULL!	1	6	2	0	2242	0	6.14247	1	2	3	0	24.8971	1	77	2	2002	8.4	104	1600	0	1	1	0	1
2158	84	178	26.5118	2	KPDG10	03	DI714	2	0	0	0	0	0	0	0	0	2	1	1	0	0	#NULL!	2	1	5	2	0	1953	0	5.35068	1	2	3	1	26.5118	1	79	1	2002	7.8	90	1500	0	0	0	0	0
2157	60	167	21.5139		KPDG21	03		3	0	0	0	0	1	0	0	0	3	1	2	0	0	#NULL!	2	1	2	2	0	893	0	2.44658	1	3	3	0	21.5139	1	77	#NULL!	2002	9.9	92	2700	#NULL!	#NULL!	#NULL!	#NULL!	#NULL!
2156	#NULL!	#NULL!	#NULL!	1	KPDG21	03	DI714	2	0	0	0	0	0	0	0	0	2	1	2	0	0	#NULL!	2	1	3	2	0	1173	0	3.2137	1	2	3	1	25.93	1	78	2	2002	7.5	132	500	0	0	0	0	0
2155	79	170	27.3356		KPDG10	03	DI714	#NULL!	0	0	0	0	0	0	0	0	2	1	1	#NULL!	0	#NULL!	#NULL!	0	13	2	0	4644	0	12.7233	1	2	2	0	27.3356	1	66	1	2002	8.3	82	1200	0	0	0	0	1
2154	82	180	25.3086		KPDG21	03		2	0	0	0	0	0	0	0	0	2	1	2	0	0	#NULL!	2	1	1	2	0	529	0	1.44932	1	2	2	0	25.3086	1	67	2	2002	8.6	163	1600	0	1	0	1	1
2153	92	176	29.7004	1	KPDG21	03		0	0	0	0	0	0	0	0	0	2	1	2	2	1	#NULL!	0	0	13	2	0	4643	0	12.7205	1	2	1	0	29.7004	1	55	2	2002	8.7	97	1540	0	0	0	0	0
2152	77	172	26.0276	2	KPDG10	03		2	0	0	0	0	0	0	0	0	2	1	1	0	0	#NULL!	2	1	8	2	0	2987	0	8.18356	1	2	4	0	26.0276	1	80	2	2002	8.3	128	1150	0	0	0	0	0
2151	72	172	24.3375	2	KPDG10	03	DI714	1	0	0	0	0	0	0	0	0	3	1	1	2	1	#NULL!	1	1	6	2	0	2148	0	5.88493	1	3	3	0	24.3375	1	78	2	2002	10.1	131	655	0	1	0	0	0
2150	63	180	19.4444		KPDG21	03	DI714	2	0	0	0	0	0	0	0	0	2	1	2	0	0	#NULL!	2	0	13	2	0	4607	0	12.6219	1	2	3	0	19.4444	1	76	0	2002	9.5	99	1900	0	1	1	0	0
2149	#NULL!	#NULL!	#NULL!		KPDG10	03	DI714	2	0	0	0	1	0	0	0	0	2	1	1	0	0	#NULL!	2	0	13	2	0	4599	0	12.6	1	2	3	1	25.93	1	73	#NULL!	2002	7.5	170	1000	#NULL!	#NULL!	#NULL!	#NULL!	#NULL!
2148	#NULL!	#NULL!	#NULL!	1	KPDG10	03	DI714	1	0	0	0	0	0	0	0	0	3	1	1	2	1	#NULL!	1	1	10	2	0	3706	0	10.1534	1	3	2	1	25.93	1	66	0	2002	8.2	92	600	0	0	0	0	0
2147	80	178	25.2493	2	KPDG10	03	DI714	2	0	0	0	0	0	0	0	0	3	1	1	1	1	#NULL!	2	1	10	2	0	3472	0	9.51233	1	3	1	1	25.2493	1	59	2	2002	8.1	88	2200	0	1	1	1	0
2146	63	173	21.0498	1	KPDG10	03		2	0	0	0	0	0	0	0	0	2	1	1	0	0	#NULL!	2	1	12	2	0	4323	0	11.8438	1	2	2	0	21.0498	1	60	2	2002	8.6	131	1700	1	0	0	0	0
2145	78	168	27.6361		KPDG10	03	DI714	2	0	0	0	1	0	0	0	0	2	1	1	0	0	#NULL!	2	1	9	2	0	3278	0	8.98082	1	2	3	0	27.6361	1	78	2	2002	8.9	103	1200	1	1	0	0	1
2144	96	176	30.9917		KPDG10	03	DI714	2	0	0	0	0	0	0	0	0	3	1	1	1	1	#NULL!	2	1	5	2	0	1778	0	4.87123	1	3	4	0	30.9917	1	81	1	2002	10.2	123	1400	0	1	0	0	1
2143	77	184	22.7434	2	KPDG21	03		2	0	0	0	0	0	0	0	0	2	1	2	0	0	#NULL!	2	1	7	2	0	2575	0	7.05479	1	2	2	0	22.7434	1	66	2	2002	9.9	108	2250	0	1	0	0	0
2142	#NULL!	#NULL!	#NULL!	1	KPDG21	03		2	0	0	0	0	0	0	0	0	2	1	2	0	0	#NULL!	2	0	13	2	0	4573	0	12.5288	1	2	2	0	25.93	1	65	0	2002	10.3	94	1400	0	0	0	0	0
2141	97	175	31.6735		KPDG10	03		3	0	0	0	0	0	0	0	0	3	1	1	0	0	#NULL!	2	0	13	2	0	4572	0	12.526	1	3	2	0	31.6735	1	61	2	2002	9.5	86	1900	0	1	0	0	0
2140	#NULL!	#NULL!	#NULL!	2	KPDG10	03	DI714	2	0	0	0	0	0	0	0	0	2	1	1	0	0	#NULL!	2	1	10	2	0	3754	0	10.2849	1	2	3	1	25.93	1	71	1	2002	6.4	147	1770	0	1	0	0	1
2139	53	165	19.4674	3	KPDG21	03	DI714	0	0	0	0	0	0	0	0	0	2	1	2	2	1	#NULL!	0	1	4	2	0	1425	0	3.90411	1	2	2	1	19.4674	1	66	2	2002	7.2	159	1000	0	1	0	1	0
2138	58	160	22.6562	2	KPDG24	03	DI714	2	0	0	0	0	0	0	0	0	2	1	2	0	0	#NULL!	2	1	8	2	0	2921	0	8.00274	1	2	3	0	22.6562	2	78	2	2002	8.7	63	600	0	0	0	1	0
2137	81	182	24.4536	2	KPDG10	03	DI714	2	0	0	0	0	0	0	0	0	2	1	1	0	0	#NULL!	2	0	12	2	0	4535	0	12.4247	1	2	2	0	24.4536	1	68	2	2002	8.9	88	1000	0	0	0	0	0
2136	100	180	30.8642	2	KPDG24	03	DI714	2	0	0	0	0	1	0	0	0	2	1	2	0	0	#NULL!	2	1	12	2	0	4354	0	11.9288	1	2	3	0	30.8642	1	73	1	2002	9.1	114	1200	0	1	0	0	0
2135	75	167	26.8923	2	KPDG10	03	PDG18	2	0	0	0	0	0	0	0	0	3	1	1	1	1	#NULL!	2	1	4	2	0	1531	0	4.19452	1	3	3	0	26.8923	2	71	0	2002	8.9	82	700	0	1	0	0	1
2134	66	166	23.9512	2	KPDG24	03	DI714	2	0	0	0	0	0	0	0	0	2	1	2	0	0	#NULL!	2	1	5	2	0	1901	0	5.20822	1	2	2	0	23.9512	1	60	2	2002	9.2	120	2000	0	1	0	1	1
2133	77	175	25.1429	2	KPDG21	03	DI714	3	0	0	0	0	0	0	0	0	3	1	2	0	0	#NULL!	2	1	10	2	0	3749	0	10.2712	1	3	3	0	25.1429	1	71	2	2002	8.8	79	2000	0	1	0	0	1
2132	62	180	19.1358	2	KPDG10	03	DI714	2	0	0	0	0	0	0	0	0	2	1	1	0	0	#NULL!	2	0	12	2	0	4510	0	12.3562	1	2	3	0	19.1358	1	77	2	2002	9.5	101	900	0	1	0	0	0
2131	74	173	24.7252	2	KPDG24	03	DI723	0	0	0	0	0	0	0	0	0	3	1	2	3	1	#NULL!	0	1	5	2	0	1790	0	4.90411	1	3	3	0	24.7252	1	70	2	2002	9.3	109	1100	0	0	0	0	0
2130	74	160	28.9062		KPDG24	03		2	0	0	0	1	0	0	0	0	2	1	2	0	0	#NULL!	2	1	11	2	0	4059	0	11.1205	1	2	4	1	28.9062	1	82	2	2002	7.5	95	1200	0	1	1	0	1
2129	73	183	21.7982	2	KPDG21	03		2	0	0	0	0	0	0	0	0	3	1	2	1	1	#NULL!	2	1	5	2	0	1960	0	5.36986	1	3	3	1	21.7982	1	74	2	2002	8.1	221	1030	0	1	0	0	0
2128	#NULL!	#NULL!	#NULL!		KPDG10	03	DI714	2	0	0	0	0	0	0	0	0	2	1	1	0	0	#NULL!	2	1	10	2	0	3830	0	10.4932	1	2	2	0	25.93	1	67	0	2002	8.3	133	1800	0	1	0	0	0
2127	80	178	25.2493	1	KPDG10	03	DI714	1	0	0	0	0	0	0	0	0	2	1	1	1	1	#NULL!	1	1	9	2	0	3273	0	8.96712	1	2	3	0	25.2493	1	71	2	2002	#NULL!	90	1000	0	0	1	1	0
2126	73	181	22.2826	2	KPDG21	03	DI724	3	0	0	0	0	0	0	0	0	3	1	2	0	0	#NULL!	2	1	9	2	0	3435	0	9.41096	1	3	2	1	22.2826	1	64	#NULL!	2002	8.1	99	2500	#NULL!	#NULL!	#NULL!	#NULL!	#NULL!
2125	46	146	21.58	2	KPDG10	03	DI714	3	0	0	0	0	0	0	0	0	3	1	1	0	0	#NULL!	2	1	11	2	0	3958	0	10.8438	1	3	3	0	21.58	2	74	#NULL!	2002	8.8	68	1400	0	1	0	0	0
2124	86	169	30.111	3	KPDG10	03	DI714	3	0	0	0	0	0	0	0	0	3	1	1	0	0	#NULL!	2	0	12	2	0	4451	0	12.1945	1	3	2	0	30.111	1	67	2	2003	10.1	94	3250	0	0	0	0	0
2123	#NULL!	#NULL!	#NULL!	2	KPDG21	03	DI714	0	0	0	0	0	0	0	0	0	3	1	2	3	1	#NULL!	0	1	11	2	0	3844	0	10.5315	1	3	2	0	25.93	1	68	2	2003	#NULL!	204	500	0	1	0	0	0
2122	84	175	27.4286	3	KPDG10	03	DI714	2	0	0	0	0	0	0	0	0	2	1	1	0	0	#NULL!	2	0	12	2	0	4439	0	12.1616	1	2	2	0	27.4286	1	67	1	2003	9.8	92	1000	0	0	0	0	0
2121	83	172	28.0557	1	KPDG24	03	DI714	2	0	0	0	0	0	0	0	0	2	1	2	0	0	#NULL!	2	1	4	2	0	1597	0	4.37534	1	2	2	1	28.0557	1	66	0	2003	8	143	1700	0	0	0	0	0
2120	65	172	21.9713	2	KPDG24	03	DI714	2	0	0	0	0	0	0	0	0	2	1	2	0	0	#NULL!	2	1	7	2	0	2482	0	6.8	1	2	3	0	21.9713	1	70	2	2003	9.1	109	1100	0	0	0	0	0
2119	77	172	26.0276	2	KPDG10	03		2	0	0	0	0	0	0	0	0	2	1	1	0	0	#NULL!	2	1	7	2	0	2689	0	7.36712	1	2	3	0	26.0276	2	70	1	2003	9.1	80	2000	0	1	0	0	1
2118	#NULL!	#NULL!	#NULL!	1	KPDG10	03		1	0	0	0	1	0	0	0	0	2	1	1	1	1	#NULL!	1	0	12	2	0	4426	0	12.126	1	2	3	0	25.93	1	73	#NULL!	2003	#NULL!	#NULL!	1200	0	0	0	0	1
2117	60	167	21.5139	1	KPDG10	03		2	0	0	0	0	0	0	0	0	2	1	1	0	0	#NULL!	2	0	12	2	0	4425	0	12.1233	1	2	1	0	21.5139	2	52	1	2003	8.4	64	2100	0	0	0	0	0
2116	75	185	21.9138	3	KPDG21	03	DI174	0	0	0	0	0	0	0	0	0	2	1	2	2	1	#NULL!	0	0	12	2	0	4424	0	12.1205	1	2	2	0	21.9138	1	61	1	2003	9.2	72	500	0	0	0	0	0
2115	99	172	33.464	1	KPDG24	03	DI714	2	0	0	0	0	0	0	0	0	2	1	2	0	0	#NULL!	2	1	6	2	0	2144	0	5.87397	1	2	3	0	33.464	1	73	1	2003	10	102	1200	0	1	0	0	1
2114	80	172	27.0416	2	KPDG10	03	DI714	2	0	0	0	0	0	0	0	0	2	1	1	0	0	#NULL!	2	0	12	2	0	4418	0	12.1041	1	2	1	0	27.0416	2	57	2	2003	8.7	67	1200	1	1	0	0	1
2113	73	178	23.04	2	KPDG10	03	DI714	0	0	0	0	0	0	0	0	0	2	1	1	2	1	#NULL!	0	1	10	2	0	3672	0	10.0603	1	2	1	0	23.04	1	58	2	2003	8.3	97	1100	1	0	0	0	0
2112	76	187	21.7335	2	KPDG20	03	DI714	3	0	0	0	0	0	0	0	0	3	1	2	0	0	#NULL!	2	1	3	2	0	1268	0	3.47397	1	3	3	0	21.7335	1	78	2	2003	9	95	2500	0	#NULL!	#NULL!	0	1
2111	68	161	26.2336	2	KPDG24	03	DI714	2	0	0	0	0	0	0	0	0	2	1	2	0	0	#NULL!	2	0	12	2	0	4404	0	12.0658	1	2	3	0	26.2336	2	75	1	2003	9.5	86	2100	1	1	0	0	1
2110	84	182	25.3593	4	KPDG21	03	DI714	3	0	0	0	0	0	0	0	0	3	1	2	0	0	#NULL!	2	0	12	2	0	4403	0	12.063	1	3	1	0	25.3593	1	55	0	2003	9.3	96	2100	0	0	0	1	1
2109	50	156	20.5457	2	KPDG10	03	DI714	0	0	0	0	0	0	0	0	0	2	1	1	2	1	#NULL!	0	0	12	2	0	4398	0	12.0493	1	2	3	0	20.5457	2	72	1	2003	8.9	73	950	0	0	0	0	1
2108	#NULL!	#NULL!	#NULL!	1	KPDG24	03	DI723	2	0	0	0	1	0	0	0	0	2	1	2	0	0	#NULL!	2	0	12	2	0	4385	0	12.0137	1	2	3	1	25.93	1	70	2	2003	8.2	69	3000	0	1	1	0	#NULL!
2107	62	164	23.0518	2	KPDG10	03	DI714	0	0	0	0	0	0	0	0	0	2	1	1	2	1	#NULL!	0	1	6	2	0	2033	0	5.56986	1	2	3	0	23.0518	1	70	2	2003	8.7	85	500	0	0	0	0	0
2106	80	172	27.0416	4	KPDG24	03	DI714	2	0	0	0	1	0	0	0	0	2	1	2	0	0	#NULL!	2	1	5	2	0	1802	0	4.93699	1	2	3	0	27.0416	1	70	1	2003	8.3	128	1300	0	1	0	0	0
2105	68	167	24.3824	2	KPDG24	03	DI714	2	0	0	0	0	0	0	0	0	2	1	2	0	0	#NULL!	2	1	6	2	0	2037	0	5.58082	1	2	2	0	24.3824	1	63	1	2003	8.8	157	900	0	1	1	0	0
2104	76	168	26.9274	3	KPDG10	03	DI714	3	0	0	0	0	0	0	0	0	3	1	1	0	0	#NULL!	2	0	12	2	0	4361	0	11.9479	1	3	3	0	26.9274	1	70	0	2003	9.1	87	2400	0	1	0	0	0
2103	75	175	24.4898	2	KPDG21	03	DI714	3	0	0	0	0	0	0	0	0	3	1	2	0	0	#NULL!	2	1	10	2	0	3629	0	9.94247	1	3	2	0	24.4898	1	60	2	2003	9.2	88	777	0	0	1	0	0
2102	75	167	26.8923	2	KPDG10	03	DI714	2	0	0	0	0	0	0	0	0	2	1	1	0	0	#NULL!	2	1	7	2	0	2467	0	6.7589	1	2	2	0	26.8923	1	60	2	2003	10.4	84	800	0	1	0	0	0
2101	66	167	23.6652	2	KPDG10	03	DI714	2	0	0	0	0	0	0	0	0	2	1	1	0	0	#NULL!	2	0	12	2	0	4328	0	11.8575	1	2	3	0	23.6652	2	70	1	2003	8.9	89	1000	0	1	0	0	1
2100	107	175	34.9388	2	KPDG10	03	DI714	2	0	0	0	0	0	0	0	0	2	1	1	0	0	#NULL!	2	1	4	2	0	1321	0	3.61918	1	2	3	0	34.9388	1	75	1	2003	9.7	100	2100	0	1	0	0	0
2099	83	178	26.1962	2	KPDG10	03	DI714	0	0	0	0	0	0	0	0	0	2	1	1	2	1	#NULL!	0	1	11	2	0	3841	0	10.5233	1	2	2	0	26.1962	1	65	1	2003	10.2	119	1500	0	1	0	0	1
2098	#NULL!	#NULL!	#NULL!	1	KPDG21	03		3	0	0	0	0	0	0	0	0	3	1	2	0	0	#NULL!	2	0	12	2	0	4313	0	11.8164	1	3	1	0	25.93	1	59	1	2003	8.7	80	1800	0	0	#NULL!	0	1
2097	80	172	27.0416	2	KPDG21	03	DI714	2	0	0	0	0	0	0	0	0	2	1	2	0	0	#NULL!	2	0	12	2	0	4306	0	11.7973	1	2	2	0	27.0416	1	69	2	2003	8.6	84	1500	0	0	0	0	0
2096	56	163	21.0772	1	KPDG10	03	DI714	2	0	0	0	0	0	0	0	0	2	1	1	0	0	#NULL!	2	1	1	2	0	444	0	1.21644	1	2	4	0	21.0772	2	80	2	2003	7.7	63	1250	0	1	0	0	0
2095	76	176	24.5351	1	KPDG10	03	DI714	2	0	0	0	0	0	0	0	0	2	1	1	0	0	#NULL!	2	0	12	2	0	4299	0	11.7781	1	2	3	0	24.5351	1	70	2	2003	8.7	74	1600	0	0	0	0	0
2094	79	166	28.6689	2	KPDG10	03	DI714	2	0	0	0	0	0	0	0	0	2	1	1	0	0	#NULL!	2	1	10	2	0	3635	0	9.9589	1	2	2	0	28.6689	1	62	2	2003	9.6	83	1200	0	1	0	0	0
2093	71	169	24.8591	2	KPDG20	03	DI714	1	0	0	0	0	0	0	0	0	2	1	2	1	1	#NULL!	1	0	12	2	0	4291	0	11.7562	1	2	2	0	24.8591	1	66	2	2003	9.6	73	3000	0	0	0	0	0
2092	63	167	22.5896	1	KPDG10	03	DI714	2	0	0	0	0	0	0	0	0	2	1	1	0	0	#NULL!	2	1	11	2	0	4080	0	11.1781	1	2	2	0	22.5896	2	66	1	2003	9	86	1100	0	0	0	0	0
2091	77	181	23.5036	1	KPDG10	03	DI714	0	0	0	0	0	0	0	0	0	2	1	1	2	1	#NULL!	0	0	12	2	0	4279	0	11.7233	1	2	3	0	23.5036	1	76	0	2003	8.6	66	1500	0	0	0	0	0
2090	60	164	22.3081	2	KPDG10	03	DI714	1	0	0	0	0	0	0	0	0	2	1	1	1	1	#NULL!	1	1	1	2	0	431	0	1.18082	1	2	2	0	22.3081	2	66	2	2003	8.4	94	700	0	1	0	0	0
2089	70	172	23.6614	3	KPDG10	03	DI714	2	0	0	0	0	0	0	0	0	2	1	1	0	0	#NULL!	2	1	4	2	0	1624	0	4.44932	1	2	3	0	23.6614	1	76	2	2003	8.3	83	1100	0	0	1	0	1
2088	110	185	32.1402	3	KPDG10	03	DI713	2	0	0	0	0	0	0	0	0	2	1	1	0	0	#NULL!	2	1	6	2	0	2289	0	6.27123	1	2	1	0	32.1402	1	59	2	2003	9.9	103	2500	0	1	0	0	1
2087	77	170	26.6436	2	KPDG10	03	DI714	3	0	0	0	0	0	0	0	0	3	1	1	0	0	#NULL!	2	0	12	2	0	4258	0	11.6658	1	3	0	1	26.6436	1	49	1	2003	7.1	241	450	0	1	0	0	0
2086	69	179	21.5349	2	KPDG10	03	DI714	3	0	0	0	0	0	0	0	0	3	1	1	0	0	#NULL!	2	0	12	2	0	4255	0	11.6575	1	3	2	0	21.5349	1	63	2	2003	8.9	90	2000	0	1	0	0	0
2085	62	171	21.2031	2	KPDG24	03		1	0	0	0	0	0	0	0	0	3	1	2	2	1	#NULL!	1	0	12	2	0	4252	0	11.6493	1	3	2	1	21.2031	1	62	2	2003	8.2	115	1750	0	1	0	0	0
2084	74	164	27.5134	2	KPDG10	03	DI714	2	0	0	0	0	0	0	0	0	2	1	1	0	0	#NULL!	2	0	12	2	0	4251	0	11.6466	1	2	2	0	27.5134	2	68	2	2003	8.6	63	2000	0	0	0	0	1
2083	92	176	29.7004	1	KPDG10	03	DI714	2	0	0	0	0	0	0	0	0	2	1	1	0	0	#NULL!	2	1	2	2	0	843	0	2.30959	1	2	2	1	29.7004	1	66	1	2003	7.7	7	2200	0	0	0	0	0
2082	#NULL!	#NULL!	#NULL!	2	KPDG10	03	DI714	0	0	0	0	1	0	0	0	0	2	1	1	2	1	#NULL!	0	0	12	2	0	4237	0	11.6082	1	2	2	0	25.93	2	69	1	2003	8.5	72	1000	0	1	0	0	0
2081	90	180	27.7778	3	KPDG10	03	DI714	0	0	0	0	0	0	0	0	0	2	1	1	2	1	#NULL!	0	1	10	2	0	3633	0	9.95342	1	2	1	0	27.7778	1	58	2	2003	8.8	100	800	1	1	1	0	0
2080	74	157	30.0215	1	KPDG10	03	DI714	2	0	0	0	0	0	0	0	0	2	1	1	0	0	#NULL!	2	1	9	2	0	3228	0	8.84384	1	2	2	0	30.0215	2	64	#NULL!	2003	8.4	71	2000	0	0	0	0	0
2079	54	163	20.3244	2	KPDG10	03	DI714	2	0	0	0	0	0	0	0	0	2	1	1	0	0	#NULL!	2	0	12	2	0	4222	0	11.5671	1	2	1	0	20.3244	2	56	2	2003	8.9	76	1600	0	0	1	0	0
2078	70	160	27.3437	3	KPDG10	03	DI714	2	0	0	0	0	0	0	0	0	2	1	1	0	0	#NULL!	2	1	2	2	0	617	0	1.69041	1	2	2	0	27.3437	2	66	2	2003	8.1	86	1400	0	1	0	0	1
2077	84	177	26.8122	2	KPDG10	03	DI714	2	0	0	0	0	0	0	0	0	2	1	1	0	0	#NULL!	2	0	12	2	0	4210	0	11.5342	1	2	3	0	26.8122	1	75	1	2003	8.8	108	1000	1	1	0	0	0
2076	99	188	28.0104	2	KPDG10	03	DI714	2	0	0	0	0	0	0	0	0	2	1	1	0	0	#NULL!	2	1	3	2	0	1195	0	3.27397	1	2	3	1	28.0104	1	74	2	2003	7.7	106	2200	0	1	1	0	0
2075	65	165	23.8751	2	KPDG10	03	DI714	3	0	0	0	0	0	0	0	0	3	1	1	0	0	#NULL!	2	1	2	2	0	906	0	2.48219	1	3	2	1	23.8751	1	69	2	2003	7.6	135	1800	0	1	0	0	1
2074	79	170	27.3356	2	KPDG10	03	DI714	2	0	0	0	0	0	0	0	0	3	1	1	1	1	#NULL!	2	1	4	2	0	1458	0	3.99452	1	3	1	0	27.3356	1	53	2	2003	9.7	90	1800	0	0	0	0	0
2073	80	180	24.6914	3	KPDG10	03	DI714	2	0	0	0	0	0	0	0	0	3	1	1	1	1	#NULL!	2	1	5	2	0	1952	0	5.34795	1	3	3	0	24.6914	1	78	2	2003	8.5	151	1400	0	0	0	1	1
2072	55	170	19.0311	1	KPDG24	03		0	0	0	0	0	0	0	0	0	2	1	2	2	1	#NULL!	0	0	11	2	0	4193	0	11.4877	1	2	2	0	19.0311	1	69	2	2003	8.8	82	800	0	1	0	0	0
2071	99	179	30.8979	2	KPDG10	03		3	0	0	0	0	0	0	0	0	3	1	1	0	0	#NULL!	2	0	11	2	0	4187	0	11.4712	1	3	4	0	30.8979	1	82	2	2003	9.6	84	2500	0	0	0	0	0
2070	80	160	31.25	2	KPDG10	03	DI714	1	0	0	0	0	0	0	0	0	2	1	1	1	1	#NULL!	1	1	8	2	0	2988	0	8.1863	1	2	2	0	31.25	2	68	2	2003	9.5	76	1400	0	0	0	0	0
2069	65	175	21.2245	2	KPDG10	03	DI714	3	0	0	0	0	0	0	0	0	3	1	1	0	0	#NULL!	2	1	0	2	0	84	0	0.230137	1	3	2	0	21.2245	1	60	2	2003	8.4	76	2000	0	0	0	0	0
2068	76	162	28.959	1	KPDG21	03	DI714	3	0	0	0	0	0	0	0	0	3	1	2	0	0	#NULL!	2	1	8	2	0	3082	0	8.44384	1	3	3	0	28.959	1	72	1	2003	9.7	84	2000	0	1	1	0	0
2067	75	175	24.4898	3	KPDG21	03	DI712	2	0	0	0	0	0	0	0	0	2	1	2	0	0	#NULL!	2	0	11	2	0	4166	0	11.4137	1	2	2	0	24.4898	1	61	1	2003	8.7	88	1700	0	1	0	0	1
2066	63	187	18.016	1	KPDG10	03	DI714	0	0	0	0	0	0	0	0	0	2	1	1	2	1	#NULL!	0	1	11	2	0	3930	0	10.7671	1	2	3	1	18.016	1	73	2	2003	8.2	112	600	0	1	0	0	0
2065	69	184	20.3804	2	KPDG10	03	DI714	2	0	0	0	0	0	0	0	0	2	1	1	0	0	#NULL!	2	1	8	2	0	2760	0	7.56164	1	2	3	0	20.3804	1	72	2	2003	8.8	88	2400	0	1	1	0	0
2064	97	185	28.3419	2	KPDG10	03	DI714	3	0	0	0	0	0	0	0	0	3	1	1	0	0	#NULL!	2	0	11	2	0	4131	0	11.3178	1	3	1	0	28.3419	1	59	1	2003	9.8	114	1050	0	0	0	0	0
2063	84	176	27.1178	2	KPDG10	03	DI714	2	0	0	0	0	0	0	0	0	2	1	1	0	0	#NULL!	2	1	5	2	0	1757	0	4.8137	1	2	3	0	27.1178	2	75	2	2003	9.9	57	1000	0	0	0	0	0
2062	99	176	31.9602	2	KPDG10	03	DI714	3	0	0	0	0	0	0	0	0	3	1	1	0	0	#NULL!	2	0	11	2	0	4125	0	11.3014	1	3	2	0	31.9602	1	60	1	2003	9.1	90	2500	0	0	0	0	1
2061	47	170	16.263	2	KPDG10	03		2	0	0	0	0	0	0	0	0	2	1	1	0	0	#NULL!	2	1	3	2	0	1167	0	3.19726	1	2	3	0	16.263	2	78	2	2003	8.3	104	850	0	1	0	0	1
2060	79	173	26.3958	2	KPDG10	03	DI714	2	0	0	0	0	0	0	0	0	2	1	1	0	0	#NULL!	2	0	7	2	0	2677	0	7.33425	1	2	3	1	26.3958	1	71	0	2003	7.6	91	1250	0	1	0	1	0
2059	71	182	21.4346	2	KPDG22	03	DI714	3	0	0	0	0	0	0	0	0	3	1	2	0	0	#NULL!	2	0	11	2	0	4119	0	11.2849	1	3	1	0	21.4346	1	58	2	2003	8.5	115	2500	0	0	1	1	0
2058	82	168	29.0533	3	KPDG24	03	DI714	2	0	0	0	0	0	0	0	0	2	1	2	0	0	#NULL!	2	0	11	2	0	4087	0	11.1973	1	2	2	0	29.0533	1	67	2	2004	9.5	63	1800	0	1	0	1	0
2057	62	168	21.9671	2	KPDG10	03	DI714	1	0	0	0	0	0	0	0	0	2	1	1	1	1	#NULL!	1	1	6	2	0	2049	0	5.6137	1	2	4	0	21.9671	2	80	1	2004	7.7	95	1200	0	1	1	0	0
2056	63	163	23.7118	1	KPDG21	03		3	0	0	0	0	0	0	0	0	3	1	2	0	0	#NULL!	2	1	9	2	0	3169	0	8.68219	1	3	3	1	23.7118	1	73	2	2004	7.6	130	1000	0	1	0	1	0
2055	86	173	28.7347	1	KPDG21	03	DI739A	2	0	0	0	0	0	0	0	0	2	1	2	0	0	#NULL!	2	0	11	2	0	4077	0	11.1699	1	2	3	0	28.7347	2	75	0	2004	8.8	86	3000	1	1	0	0	0
2054	87	174	28.7356	2	KPDG24	03	DI714	3	0	0	0	0	0	0	0	0	3	1	2	0	0	#NULL!	2	0	11	2	0	4070	0	11.1507	1	3	3	0	28.7356	1	72	2	2004	9.3	97	2000	0	0	0	0	0
2053	82	187	23.4493	2	KPDG24	03	DI714	2	1	0	0	0	0	0	0	0	3	1	2	1	1	#NULL!	2	0	11	2	0	4063	0	11.1315	1	3	2	0	23.4493	1	63	1	2004	8.7	104	1500	0	1	0	0	1
2052	117	184	34.5581	1	KPDG10	03	DI714	1	0	0	0	0	0	0	0	0	2	1	1	1	1	#NULL!	1	0	11	2	0	4062	0	11.1288	1	2	1	0	34.5581	1	57	2	2004	9.5	86	1600	0	0	0	0	0
2051	71	168	25.1559	1	KPDG21	03		3	0	0	0	0	0	0	0	0	3	1	2	0	0	#NULL!	2	1	10	2	0	3675	0	10.0685	1	3	2	0	25.1559	1	68	2	2004	8.9	79	1500	0	0	0	0	0
2050	78	175	25.4694	2	KPDG10	03	DI714	2	0	0	0	0	0	0	0	0	2	1	1	0	0	#NULL!	2	1	11	2	0	3973	0	10.8849	1	2	3	0	25.4694	1	79	2	2004	9.3	90	2	0	0	0	0	0
2049	80	180	24.6914	1	KPDG10	03		2	0	0	0	0	0	0	0	0	2	1	1	0	0	#NULL!	2	0	11	2	0	4042	0	11.074	1	2	3	0	24.6914	1	70	1	2004	8.3	81	2300	0	0	1	0	0
2048	54	164	20.0773	2	KPDG10	03	DI714	0	0	0	0	0	0	0	0	0	2	1	1	2	1	#NULL!	0	1	3	2	0	1001	0	2.74247	1	2	3	0	20.0773	2	78	2	2004	8.3	63	950	0	0	1	1	0
2047	65	168	23.03	1	KPDG24	03	DI714	2	0	0	0	0	0	0	0	0	2	1	2	0	0	#NULL!	2	0	11	2	0	4038	0	11.063	1	2	3	1	23.03	1	72	2	2004	8	87	2500	0	0	0	0	0
2046	90	180	27.7778	2	KPDG10	03		2	0	0	0	0	0	0	0	0	2	1	1	0	0	#NULL!	2	1	6	2	0	2082	0	5.70411	1	2	2	1	27.7778	1	69	2	2004	8.2	123	1600	0	1	0	0	0
2045	78	175	25.4694	1	KPDG21	03	DI714	3	0	0	0	0	0	0	0	0	3	1	2	0	0	#NULL!	2	0	11	2	0	4034	0	11.0521	1	3	2	0	25.4694	1	67	1	2004	9.8	100	1550	0	1	0	1	0
2044	69	163	25.9701	3	KPDG21	03	DI714	2	0	0	0	0	0	0	0	0	2	1	2	0	0	#NULL!	2	0	11	2	0	4033	0	11.0493	1	2	3	1	25.9701	1	73	1	2004	7.6	99	1000	0	1	0	0	0
2043	108	182	32.6048	1	KPDG21	03	DI714	3	0	0	0	0	0	0	0	0	3	1	2	0	0	#NULL!	2	0	11	2	0	4033	0	11.0493	1	3	1	0	32.6048	1	58	2	2004	8.5	164	900	0	0	0	0	0
2042	73	163	27.4756	2	KPDG21	03	DI714	2	0	0	0	0	0	0	0	0	2	1	2	0	0	#NULL!	2	1	10	2	0	3517	0	9.63562	1	2	3	1	27.4756	1	74	0	2004	6.6	105	1700	0	0	0	0	1
2041	98	176	31.6374	2	KPDG21	03	DI714	2	0	0	0	0	0	0	0	0	2	1	2	0	0	#NULL!	2	1	5	2	0	1925	0	5.27397	1	2	3	0	31.6374	1	71	1	2004	9	95	2700	0	1	0	0	1
2040	103	189	28.8346	3	KPDG24	03	DI714	2	0	0	0	0	0	0	0	0	2	1	2	0	0	#NULL!	2	1	5	2	0	1865	0	5.10959	1	2	3	0	28.8346	1	73	2	2004	9.4	102	1300	0	0	1	0	0
2039	90	178	28.4055	2	KPDG21	03		1	0	0	0	0	0	0	0	0	3	1	2	2	1	#NULL!	1	1	8	2	0	2864	0	7.84658	1	3	3	0	28.4055	1	79	2	2004	8.3	114	1200	0	0	0	1	0
2038	73	174	24.1115	2	KPDG24	03	DI714	2	0	0	0	0	0	0	0	0	2	1	2	0	0	#NULL!	2	1	3	2	0	1119	0	3.06575	1	2	3	0	24.1115	1	75	1	2004	9.4	125	1300	0	1	0	0	1
2037	45	155	18.7305	2	KPDG10	03	DI714	1	0	0	0	0	0	0	0	0	2	1	1	1	1	#NULL!	1	1	7	2	0	2504	0	6.86027	1	2	4	0	18.7305	2	82	1	2004	8.2	87	600	0	0	0	0	0
2036	48	152	20.7756	2	KPDG10	03	DI714	2	0	0	0	0	0	0	0	0	2	1	1	0	0	#NULL!	2	1	8	2	0	3071	0	8.4137	1	2	4	1	20.7756	2	80	2	2004	6.9	103	940	0	0	0	0	1
2035	67	163	25.2174	2	KPDG10	03	DI714	3	0	0	0	0	0	0	0	0	3	1	1	0	0	#NULL!	2	1	6	2	0	2268	0	6.2137	1	3	3	1	25.2174	1	77	0	2004	7.6	179	1800	0	1	0	0	0
2034	95	177	30.3233	2	KPDG10	03	DI714	2	0	0	0	1	1	0	0	0	2	1	1	0	0	#NULL!	2	0	11	2	0	3986	0	10.9205	1	2	3	0	30.3233	1	74	0	2004	8.3	62	2200	0	1	0	0	1
2033	99	175	32.3265	2	KPDG21	03	DI714	0	0	0	0	0	0	0	0	0	2	1	2	2	1	#NULL!	0	0	11	2	0	3985	0	10.9178	1	2	1	0	32.3265	1	58	2	2004	10.1	139	1300	0	1	0	0	0
2032	86	185	25.1278	1	KPDG10	03	DI714	3	0	0	0	0	0	0	0	1	3	1	1	0	0	#NULL!	2	1	0	2	0	2	1	0.00547945	1	3	4	1	25.1278	1	80	0	2004	8	140	1400	0	0	0	1	0
2031	72	177	22.9819	2	KPDG10	03	DI714	2	0	0	0	0	0	0	0	0	2	1	1	0	0	#NULL!	2	1	7	2	0	2581	0	7.07123	1	2	4	0	22.9819	1	81	0	2004	8.4	99	1400	0	0	0	0	0
2030	113	196	29.4148	2	KPDG23	03	DI714	3	0	0	0	0	0	0	0	0	3	1	2	0	0	#NULL!	2	1	4	2	0	1565	0	4.28767	1	3	1	0	29.4148	1	58	2	2004	9.5	80	2500	0	0	0	0	0
2029	90	176	29.0548	2	KPDG21	03	DI714	2	0	0	0	0	0	0	0	0	2	1	2	0	0	#NULL!	2	0	11	2	0	3965	0	10.863	1	2	3	1	29.0548	1	76	0	2004	7	120	2100	0	1	0	0	1
2028	74	172	25.0135	2	KPDG21	03	DI714	0	0	0	0	0	0	0	0	0	2	1	2	2	1	#NULL!	0	1	9	2	0	3463	0	9.48767	1	2	3	0	25.0135	1	75	2	2004	8.7	88	800	0	0	0	0	0
2027	#NULL!	#NULL!	#NULL!	2	KPDG21	03	DI714	2	0	1	0	0	0	0	0	0	2	1	2	0	0	#NULL!	2	1	2	2	0	673	0	1.84384	1	2	3	0	25.93	1	71	0	2004	#NULL!	#NULL!	800	0	1	0	0	1
2026	79	180	24.3827	1	KPDG10	03	DI714	2	0	0	0	0	0	0	0	0	2	1	1	0	0	#NULL!	2	1	6	2	0	2036	0	5.57808	1	2	4	0	24.3827	1	80	2	2004	9.1	83	1600	0	0	0	0	1
2025	84	172	28.3937	2	KPDG10	03		3	0	0	0	0	0	0	0	0	3	1	1	0	0	#NULL!	2	1	6	2	0	2100	0	5.75342	1	3	4	0	28.3937	1	84	2	2004	8.3	124	2800	0	1	0	0	0
2024	60	170	20.7612	1	KPDG22	03	DI714	0	0	0	0	0	0	0	0	0	2	1	2	2	1	#NULL!	0	1	5	2	0	1978	0	5.41918	1	2	3	1	20.7612	1	78	2	2004	7.2	77	1200	0	0	0	0	0
2023	99	176	31.9602	2	KPDG10	03	DI714	2	0	0	0	0	0	0	0	0	2	1	1	0	0	#NULL!	2	0	11	2	0	3948	0	10.8164	1	2	1	0	31.9602	1	55	2	2004	8.8	86	1000	0	1	0	0	0
2022	81	165	29.7521	2	KPDG21	03		3	0	0	0	0	0	0	0	0	3	1	2	0	0	#NULL!	2	0	11	2	0	3942	0	10.8	1	3	3	0	29.7521	1	74	0	2004	9.7	87	2500	0	0	0	0	1
2021	70	180	21.6049	1	KPDG21	03	DI714	2	0	0	0	0	1	0	0	0	2	1	2	0	0	#NULL!	2	0	11	2	0	3942	0	10.8	1	2	3	0	21.6049	1	78	1	2004	8.3	79	1000	0	0	0	0	0
2020	85	187	24.3072	2	KPDG21	03	DI714	3	0	0	0	0	0	0	0	0	3	1	2	0	0	#NULL!	2	1	4	2	0	1641	0	4.49589	1	3	2	0	24.3072	1	67	2	2004	10	85	2200	0	0	0	0	0
2019	80	176	25.8264	1	KPDG21	03	DI714	2	0	0	0	0	0	0	0	0	3	1	2	1	1	#NULL!	2	0	11	2	0	3935	0	10.7808	1	3	1	0	25.8264	1	58	2	2004	8.3	101	1000	0	0	0	0	0
2018	#NULL!	#NULL!	#NULL!	2	KPDG10	03	DI714	2	0	0	0	0	0	0	0	0	2	1	1	0	0	#NULL!	2	0	11	2	0	3934	0	10.7781	1	2	3	0	25.93	2	70	2	2004	#NULL!	#NULL!	1300	0	1	0	0	0
2017	89	173	29.737	2	KPDG10	03	DI714	2	0	0	0	0	0	0	0	0	2	1	1	0	0	#NULL!	2	1	2	2	0	802	0	2.19726	1	2	2	0	29.737	1	68	1	2004	8.6	90	1800	0	0	0	0	0
2016	70	174	23.1206	3	KPDG24	03	DI714	2	0	0	0	0	0	0	0	0	2	1	2	0	0	#NULL!	2	1	5	2	0	1869	0	5.12055	1	2	3	1	23.1206	1	72	1	2004	8.1	115	1300	0	1	0	1	1
2015	66	161	25.462	1	KPDG24	03		2	0	0	0	0	0	0	0	0	3	1	2	1	1	#NULL!	2	1	1	2	0	381	0	1.04384	1	3	3	0	25.462	1	74	0	2004	9.2	110	1900	0	1	0	0	0
2014	56	170	19.3772	3	KPDG22	03	DI714	3	0	0	0	0	0	0	0	0	3	1	2	0	0	#NULL!	2	0	11	2	0	3916	0	10.7288	1	3	2	0	19.3772	1	66	2	2004	10	61	1800	0	1	0	1	0
2013	60	#NULL!	#NULL!	2	KPDG10	03	DI714	2	0	0	0	0	0	0	0	0	2	1	1	0	0	#NULL!	2	0	11	2	0	3907	0	10.7041	1	2	3	0	25.93	2	77	1	2004	#NULL!	71	600	0	0	0	0	0
2012	71	177	22.6627	2	KPDG10	03	DI714	3	0	0	0	0	0	0	0	0	3	1	1	0	0	#NULL!	2	0	11	2	0	3902	0	10.6904	1	3	2	0	22.6627	1	65	2	2004	8.5	111	2000	1	0	0	0	0
2011	#NULL!	#NULL!	#NULL!	3	KPDG10	03	DI714	3	0	0	0	1	0	0	0	0	3	1	1	0	0	#NULL!	2	1	4	2	0	1612	0	4.41644	1	3	3	0	25.93	1	73	1	2004	9.4	82	3600	1	1	0	0	1
2010	67	176	21.6296	2	KPDG10	03	DI714	1	0	0	0	0	0	0	0	0	2	1	1	1	1	#NULL!	1	0	11	2	0	3892	0	10.663	1	2	3	1	21.6296	1	75	1	2004	6.4	98	600	0	0	0	0	1
2009	91	180	28.0864	2	KPDG21	03	DI714	2	0	0	0	0	0	0	0	0	3	1	2	1	1	#NULL!	2	0	11	2	0	3888	0	10.6521	1	3	1	0	28.0864	1	59	2	2004	8.5	123	2400	0	1	0	0	0
2008	76	178	23.9869	2	KPDG10	03	DI714	3	0	0	0	0	0	0	0	0	3	1	1	0	0	#NULL!	2	1	4	2	0	1641	0	4.49589	1	3	2	0	23.9869	1	62	2	2004	9.7	77	1200	0	1	0	0	1
2007	88	176	28.4091	4	KPDG10	03	DI714	0	0	0	0	0	0	0	0	0	3	1	1	3	1	#NULL!	0	1	4	2	0	1314	0	3.6	1	3	3	0	28.4091	1	74	1	2004	8.9	32	1800	0	1	1	0	0
2006	#NULL!	#NULL!	#NULL!	2	KPDG21	03	DI714	0	0	0	0	0	0	0	0	0	2	1	2	2	1	#NULL!	0	0	11	2	0	3859	0	10.5726	1	2	4	1	25.93	1	80	0	2004	7.5	107	0	0	0	0	0	0
2005	81	175	26.449	2	KPDG22	03	DI714	3	0	0	0	0	0	0	0	0	3	1	2	0	0	#NULL!	2	1	4	2	0	1571	0	4.30411	1	3	3	0	26.449	1	77	2	2004	9.4	83	2000	0	0	0	0	0
2004	92	170	31.8339	1	KPDG24	03	DI739A	2	0	0	0	0	0	0	0	0	2	1	2	0	0	#NULL!	2	0	11	2	0	3850	0	10.5479	1	2	2	0	31.8339	1	60	2	2004	8.7	105	200	0	0	0	0	0
2003	#NULL!	#NULL!	#NULL!	2	KPDG21	03		2	0	0	0	0	0	0	0	0	2	1	2	0	0	#NULL!	2	0	11	2	0	3843	0	10.5288	1	2	3	0	25.93	1	74	2	2004	8.8	88	3000	0	1	0	0	1
2002	89	176	28.7319	2	KPDG10	03		0	0	0	0	0	0	0	0	0	2	1	1	2	1	#NULL!	0	1	10	2	0	3602	0	9.86849	1	2	2	0	28.7319	2	60	0	2004	8.1	114	950	0	1	1	0	1
2001	75	176	24.2123	1	KPDG24	03	DI714	2	0	0	0	0	0	0	0	0	2	1	2	0	0	#NULL!	2	1	7	2	0	2473	0	6.77534	1	2	2	1	24.2123	1	62	2	2004	7.8	85	1500	0	0	0	0	0
2000	64	170	22.1453	2	KPDG10	03	DI714	2	0	0	0	0	0	0	0	0	2	1	1	0	0	#NULL!	2	1	8	2	0	2753	0	7.54247	1	2	3	0	22.1453	1	79	0	2004	8.6	92	800	0	1	0	0	1
1999	80	193	21.4771	2	KPDG21	03	DI714	2	0	0	0	0	0	0	0	0	2	1	2	0	0	#NULL!	2	1	10	2	0	3495	0	9.57534	1	2	3	0	21.4771	1	78	1	2004	8.6	150	2500	0	1	0	0	0
1998	65	169	22.7583	3	KPDG10	03		2	0	0	0	0	0	0	0	0	2	1	1	0	0	#NULL!	2	1	7	2	0	2731	0	7.48219	1	2	3	0	22.7583	2	78	2	2004	8.6	77	1500	0	1	0	0	0
1997	85	167	30.478	3	KPDG21	03		3	0	0	0	0	0	0	0	0	3	1	2	0	0	#NULL!	2	1	1	2	0	538	0	1.47397	1	3	1	0	30.478	2	59	2	2004	7.9	67	1000	0	1	1	0	1
1996	100	184	29.5369	3	KPDG10	03		2	0	0	0	0	0	0	0	0	2	1	1	0	0	#NULL!	2	0	10	2	0	3802	0	10.4164	1	2	3	1	29.5369	1	74	2	2004	7.8	91	700	1	0	0	0	1
1995	76	178	23.9869	3	KPDG21	03	DI714	2	0	0	0	0	0	0	0	0	2	1	2	0	0	#NULL!	2	0	10	2	0	3800	0	10.411	1	2	2	0	23.9869	2	63	2	2004	8.9	104	1200	0	1	0	0	1
1994	65	164	24.1672	2	KPDG21	03		2	0	0	0	0	0	0	0	0	3	1	2	1	1	#NULL!	2	1	5	2	0	1868	0	5.11781	1	3	3	0	24.1672	1	70	0	2004	8.7	91	2000	0	1	0	0	0
1993	72	177	22.9819	1	KPDG24	03	DI714	2	0	0	0	0	0	0	0	0	2	1	2	0	0	#NULL!	2	1	9	2	0	3114	0	8.53151	1	2	3	0	22.9819	1	71	1	2004	9.6	98	2600	0	1	0	1	1
1992	49	153	20.9321	2	KPDG10	03	DI714	2	0	0	0	0	0	0	0	0	3	1	1	1	1	#NULL!	2	0	10	2	0	3794	0	10.3945	1	3	2	0	20.9321	2	64	1	2004	8.5	65	1000	0	1	0	0	0
1991	58	172	19.6052	1	KPDG10	03	DI714	3	0	0	0	0	0	0	0	0	3	1	1	0	0	#NULL!	2	1	1	2	0	426	0	1.16712	1	3	3	0	19.6052	1	73	2	2004	8.5	70	2500	0	1	0	1	0
1990	130	178	41.0302	3	KPDG24	03	DI714	2	0	0	0	0	0	0	0	0	2	1	2	0	0	#NULL!	2	1	4	2	0	1400	0	3.83562	1	2	2	0	41.0302	1	61	2	2004	10.8	67	1000	0	1	0	0	1
1989	99	176	31.9602	2	KPDG21	03		2	0	0	0	0	0	0	0	0	2	1	2	0	0	#NULL!	2	0	10	2	0	3783	0	10.3644	1	2	3	0	31.9602	1	77	2	2004	8.9	109	1700	0	#NULL!	0	0	0
1988	84	#NULL!	#NULL!	2	KPDG21	03		2	0	0	0	0	0	0	0	0	2	1	2	0	0	#NULL!	2	0	10	2	0	3775	0	10.3425	1	2	3	0	25.93	2	72	2	2004	8.8	124	1300	0	#NULL!	0	0	0
1987	87	180	26.8519	2	KPDG21	03		0	0	0	0	0	0	0	0	0	2	1	2	2	1	#NULL!	0	0	10	2	0	3762	0	10.3068	1	2	2	0	26.8519	1	62	2	2004	9	86	1350	0	0	0	0	0
1986	83	165	30.4867	2	KPDG10	03	DI714	3	0	0	0	0	0	0	0	0	3	1	1	0	0	#NULL!	2	1	0	2	0	2	1	0.00547945	1	3	2	0	30.4867	2	64	1	2004	8.1	93	2000	0	0	0	1	0
1985	#NULL!	#NULL!	#NULL!	2	KPDG10	03		2	0	0	0	0	0	0	0	0	2	1	1	0	0	#NULL!	2	0	10	2	0	3760	0	10.3014	1	2	1	0	25.93	1	57	2	2004	10.5	91	2100	0	1	0	0	1
1984	90	169	31.5115	3	KPDG10	03	DI714	2	0	0	0	0	0	0	0	0	2	1	1	0	0	#NULL!	2	1	7	2	0	2529	0	6.92877	1	2	2	0	31.5115	1	67	2	2004	9.2	152	3500	0	#NULL!	0	#NULL!	1
1983	96	179	29.9616	2	KPDG21	03		2	0	0	0	0	0	0	0	0	2	1	2	0	0	#NULL!	2	1	8	2	0	2788	0	7.63836	1	2	3	0	29.9616	1	70	2	2004	8.7	232	2000	0	1	0	0	0
1982	64	164	23.7954	2	KPDG10	03	DI714	2	0	0	0	0	0	0	0	0	2	1	1	0	0	#NULL!	2	0	10	2	0	3754	0	10.2849	1	2	3	0	23.7954	2	74	2	2004	8.3	77	1200	0	0	1	0	0
1981	102	176	32.9287	2	KPDG10	03	DI714	3	0	0	0	0	0	0	0	0	3	1	1	0	0	#NULL!	2	1	10	2	0	3535	0	9.68493	1	3	3	1	32.9287	1	73	1	2004	7.4	113	1600	0	0	1	0	0
1980	77	177	24.5779	2	KPDG10	03	DI714	0	0	0	0	0	0	0	0	0	2	1	1	2	1	#NULL!	0	0	10	2	0	3746	0	10.263	1	2	1	0	24.5779	1	56	0	2004	8.6	70	1300	0	1	0	1	1
1979	65	170	22.4913	2	KPDG10	03	DI714	2	0	0	0	0	0	0	0	0	2	1	1	0	0	#NULL!	2	1	0	2	0	2	1	0.00547945	1	2	3	0	22.4913	1	73	2	2004	8.6	82	1400	0	0	0	0	0
1978	84	174	27.7447	2	KPDG22	03	DI714	2	0	0	0	0	0	0	0	0	2	1	2	0	0	#NULL!	2	1	8	2	0	2891	0	7.92055	1	2	2	0	27.7447	1	68	2	2004	9.3	58	1100	0	0	0	0	1
1977	71	178	22.4088	3	KPDG21	03		0	0	0	0	0	0	0	0	0	2	1	2	2	1	#NULL!	0	1	2	2	0	600	0	1.64384	1	2	2	0	22.4088	1	67	2	2005	8.6	530	1100	0	0	0	1	1
1976	85	184	25.1063	3	KPDG10	03	DI714	2	0	0	0	0	0	0	0	0	2	1	1	0	0	#NULL!	2	0	10	2	0	3724	0	10.2027	1	2	1	0	25.1063	1	59	2	2005	8.8	72	1200	1	0	1	0	0
1975	61	162	23.2434	2	KPDG10	03	DI714	0	0	0	0	0	0	0	0	0	2	1	1	2	1	#NULL!	0	0	10	2	0	3724	0	10.2027	1	2	2	0	23.2434	2	68	2	2005	8.3	48	750	0	0	0	0	0
1974	87	184	25.6971	2	KPDG10	03		3	0	0	0	0	0	0	0	0	3	1	1	0	0	#NULL!	2	0	10	2	0	3724	0	10.2027	1	3	2	0	25.6971	1	63	2	2005	9.4	99	2200	0	1	0	0	0
1973	77	180	23.7654	2	KPDG10	03		2	0	0	0	0	0	0	0	0	2	1	1	0	0	#NULL!	2	1	1	2	0	447	0	1.22466	1	2	3	1	23.7654	1	72	2	2005	6.9	84	600	0	0	0	0	0
1972	83	172	28.0557	3	KPDG10	03		2	0	0	0	0	0	0	0	0	2	1	1	0	0	#NULL!	2	0	10	2	0	3719	0	10.189	1	2	1	0	28.0557	1	58	2	2005	9.4	74	1500	0	0	0	0	0
1971	100	183	29.8606	2	KPDG10	03		2	0	0	0	0	0	0	0	0	2	1	1	0	0	#NULL!	2	1	4	2	0	1465	0	4.0137	1	2	2	0	29.8606	1	68	1	2005	9.4	114	2500	1	1	1	0	0
1970	70	180	21.6049	1	KPDG21	03		0	0	0	0	0	0	0	0	0	2	1	2	2	1	#NULL!	0	0	10	2	0	3713	0	10.1726	1	2	2	0	21.6049	1	62	2	2005	9.6	85	1100	0	0	0	0	0
1969	65	162	24.7676	1	KPDG10	03		2	0	0	0	0	0	0	0	0	3	1	1	1	1	#NULL!	2	1	8	2	0	2971	0	8.13973	1	3	4	0	24.7676	2	84	1	2005	7.3	84	650	0	0	0	0	0
1968	53	163	19.9481	1	KPDG10	03		2	0	0	0	0	0	0	0	0	3	1	1	1	1	#NULL!	2	0	10	2	0	3705	0	10.1507	1	3	4	1	19.9481	2	80	2	2005	7.2	95	1200	0	1	0	0	0
1967	94	194	24.9761	1	KPDG10	03		2	0	0	0	0	0	0	0	0	2	1	1	0	0	#NULL!	2	0	10	2	0	3698	0	10.1315	1	2	3	0	24.9761	1	71	1	2005	9.5	73	1800	0	1	1	1	0
1966	107	179	33.3947	2	KPDG22	03		2	0	0	0	0	0	0	0	0	2	1	2	0	0	#NULL!	2	1	3	2	0	1149	0	3.14795	1	2	2	0	33.3947	1	63	2	2005	9.4	136	1100	0	1	0	1	0
1965	90	174	29.7265	2	KPDG24	03		2	0	0	0	0	0	0	0	0	2	1	2	0	0	#NULL!	2	0	10	2	0	3697	0	10.1288	1	2	2	0	29.7265	1	61	2	2005	8.6	79	2600	1	0	0	0	1
1964	60	159	23.7332	1	KPDG10	03	DI714	2	0	0	0	0	0	0	0	0	2	1	1	0	0	#NULL!	2	1	10	2	0	3660	0	10.0274	1	2	3	1	23.7332	1	77	2	2005	7.3	62	1000	0	0	0	0	0
1963	85	176	27.4406	3	KPDG10	03		2	0	0	0	0	0	0	0	0	2	1	1	0	0	#NULL!	2	0	10	2	0	3695	0	10.1233	1	2	3	0	27.4406	1	74	0	2005	9.1	110	3800	0	1	0	0	0
1962	73	160	28.5156	3	KPDG10	03		2	0	0	0	0	0	0	0	0	2	1	1	0	0	#NULL!	2	0	10	2	0	3691	0	10.1123	1	2	4	0	28.5156	2	81	1	2005	8	88	1500	0	1	0	1	1
1961	77	176	24.858	2	KPDG21	03	DI714	1	0	0	0	0	0	0	0	0	2	1	2	1	1	#NULL!	1	1	3	2	0	1001	0	2.74247	1	2	3	0	24.858	1	70	2	2005	9.4	78	1400	0	1	0	0	1
1960	81	176	26.1493	2	KPDG10	03	DI714	0	0	0	0	0	0	0	0	0	3	1	1	3	1	#NULL!	0	0	10	2	0	3691	0	10.1123	1	3	2	0	26.1493	1	67	2	2005	8.5	77	600	0	0	0	0	0
1959	75	175	24.4898	2	KPDG10	03		3	0	0	0	0	0	0	0	0	3	1	1	0	0	#NULL!	2	1	8	2	0	2880	0	7.89041	1	3	2	0	24.4898	2	68	1	2005	8.9	68	2300	0	1	0	0	1
1958	70	172	23.6614	1	KPDG10	03		2	0	0	0	0	0	0	0	0	2	1	1	0	0	#NULL!	2	0	10	2	0	3675	0	10.0685	1	2	1	0	23.6614	1	55	0	2005	10	89	2200	0	1	0	0	0
1957	88	177	28.089	2	KPDG10	03	DI714	2	0	0	0	0	0	0	0	0	2	1	1	0	0	#NULL!	2	0	10	2	0	3669	0	10.0521	1	2	3	0	28.089	1	70	2	2005	9.5	100	1900	0	0	0	0	0
1956	68	170	23.5294	2	KPDG10	03		2	0	0	0	0	0	0	0	0	3	1	1	1	1	#NULL!	2	0	10	2	0	3669	0	10.0521	1	3	3	1	23.5294	1	71	2	2005	7.8	90	900	0	0	0	0	0
1955	59	163	22.2063	3	KPDG21	03		0	0	0	0	0	0	0	0	0	3	1	2	3	1	#NULL!	0	1	6	2	0	2326	0	6.3726	1	3	2	0	22.2063	2	69	2	2005	8.5	109	1370	0	1	0	0	0
1954	63	170	21.7993	2	KPDG22	03		3	0	0	0	0	0	0	0	0	3	1	2	0	0	#NULL!	2	0	10	2	0	3662	0	10.0329	1	3	3	0	21.7993	2	74	0	2005	8.8	119	1100	1	1	0	0	1
1953	73	182	22.0384	2	KPDG10	03	DI714	3	0	0	0	0	0	0	0	0	3	1	1	0	0	#NULL!	2	0	10	2	0	3662	0	10.0329	1	3	4	1	22.0384	1	81	1	2005	7.2	85	1500	1	1	0	0	0
1952	73	176	23.5666	2	KPDG24	03	DI714	2	0	0	0	0	0	0	0	0	2	1	2	0	0	#NULL!	2	1	9	2	0	3194	0	8.75068	1	2	2	0	23.5666	1	64	2	2005	9.8	66	1600	0	0	0	0	0
1951	79	168	27.9904	2	KPDG21	03	DI716	2	0	0	0	0	0	0	0	0	2	1	2	0	0	#NULL!	2	1	9	2	0	3256	0	8.92055	1	2	3	0	27.9904	1	70	1	2005	9.1	108	3500	0	1	0	0	0
1950	59	155	24.5578	2	KPDG10	03		2	0	0	0	0	0	0	0	0	2	1	1	0	0	#NULL!	2	1	8	2	0	2845	0	7.79452	1	2	4	1	24.5578	2	80	1	2005	7.1	85	800	0	1	0	0	1
1949	60	154	25.2994	3	KPDG10	03		0	0	0	0	0	0	0	0	0	2	1	1	2	1	#NULL!	0	0	10	2	0	3634	0	9.95616	1	2	4	0	25.2994	2	81	1	2005	8.4	86	250	0	1	0	1	1
1948	60	165	22.0386	1	KPDG24	03		1	0	0	0	0	0	0	0	0	3	1	2	2	1	#NULL!	1	1	8	2	0	2754	0	7.54521	1	3	2	0	22.0386	2	65	2	2005	7.4	62	1100	0	1	1	0	0
1947	95	181	28.9979	2	KPDG21	03		2	0	0	0	0	0	0	0	0	3	1	2	1	1	#NULL!	2	0	10	2	0	3614	0	9.90137	1	3	3	0	28.9979	1	74	1	2005	9.4	97	3000	0	1	0	0	0
1946	77	184	22.7434	3	KPDG22	03	DI714	0	0	0	0	0	0	0	0	0	2	1	2	2	1	#NULL!	0	1	1	2	0	384	0	1.05205	1	2	3	0	22.7434	1	77	2	2005	10	97	1000	0	0	1	0	1
1945	75	166	27.2173	2	KPDG10	03	DI714	0	0	0	0	0	0	0	0	0	2	1	1	2	1	#NULL!	0	1	2	2	0	599	0	1.6411	1	2	2	0	27.2173	2	69	1	2005	8.9	60	700	0	0	0	1	0
1944	97	183	28.9647	1	KPDG21	03	DI723	0	0	0	0	0	0	0	0	0	2	1	2	2	1	#NULL!	0	1	4	2	0	1510	0	4.13699	1	2	2	0	28.9647	1	69	1	2005	10	67	1500	0	0	0	0	0
1943	72	175	23.5102	2	KPDG10	03		2	0	0	0	0	0	0	0	0	2	1	1	0	0	#NULL!	2	0	10	2	0	3592	0	9.8411	1	2	2	0	23.5102	2	68	1	2005	7.8	95	975	0	1	0	0	0
1942	80	179	24.968	2	KPDG10	03		0	0	0	0	0	0	0	0	0	2	1	1	2	1	#NULL!	0	1	2	2	0	838	0	2.29589	1	2	3	1	24.968	1	75	2	2005	8	80	1300	0	0	0	0	0
1941	78	166	28.306	2	KPDG10	03	DI714	0	0	0	0	0	0	0	0	0	2	1	1	2	1	#NULL!	0	1	5	2	0	1961	0	5.3726	1	2	3	0	28.306	1	77	1	2005	8.9	154	500	0	0	0	0	1
1940	91	175	29.7143	3	KPDG10	03	DI714	1	0	0	0	0	0	0	0	0	2	1	1	1	1	#NULL!	1	0	10	2	0	3584	0	9.81918	1	2	2	0	29.7143	1	60	2	2005	9.3	132	1000	0	1	0	0	0
1939	71	169	24.8591	1	KPDG24	03		2	0	0	0	0	0	0	0	0	2	1	2	0	0	#NULL!	2	1	6	2	0	2077	0	5.69041	1	2	3	0	24.8591	1	75	2	2005	8.5	92	1300	0	1	0	0	0
1938	87	186	25.1474	1	KPDG21	03		2	0	0	0	0	0	0	0	0	2	1	2	0	0	#NULL!	2	1	7	2	0	2604	0	7.13425	1	2	2	0	25.1474	1	67	2	2005	8.4	78	2550	0	0	0	0	0
1937	105	190	29.0859	2	KPDG10	03		3	0	0	0	0	0	0	0	0	3	1	1	0	0	#NULL!	2	1	7	2	0	2384	0	6.53151	1	3	2	0	29.0859	1	68	1	2005	9	85	2500	1	1	0	0	0
1936	82	185	23.9591	2	KPDG10	03	DI714	1	0	0	0	0	0	0	0	0	3	1	1	2	1	#NULL!	1	1	8	2	0	3068	0	8.40548	1	3	2	0	23.9591	1	67	0	2005	9.9	78	500	0	1	0	0	1
1935	96	181	29.3031	1	KPDG10	03	DI714	3	0	0	0	0	0	0	0	0	3	1	1	0	0	#NULL!	2	0	10	2	0	3558	0	9.74795	1	3	2	0	29.3031	1	62	1	2005	9.6	83	1400	0	0	0	0	0
1934	71	174	23.4509	1	KPDG21	03	DI714	0	0	0	0	1	0	0	0	0	2	1	2	2	1	#NULL!	0	0	10	2	0	3549	0	9.72329	1	2	3	0	23.4509	1	75	2	2005	8.9	75	900	0	0	0	0	0
1933	105	184	31.0137	2	KPDG21	03		1	0	0	0	0	0	0	0	0	3	1	2	2	1	#NULL!	1	0	10	2	0	3536	0	9.68767	1	3	1	0	31.0137	1	56	2	2005	9.9	77	2200	0	1	0	0	0
1932	#NULL!	#NULL!	#NULL!	1	KPDG10	03	DI714	2	0	0	0	0	0	0	0	0	2	1	1	0	0	#NULL!	2	1	7	2	0	2421	0	6.63288	1	2	2	0	25.93	1	69	1	2005	9.2	140	2200	0	1	1	0	1
1931	77	180	23.7654	2	KPDG10	03		0	0	0	0	0	0	0	0	0	3	1	1	3	1	#NULL!	0	1	5	2	0	1984	0	5.43562	1	3	2	1	23.7654	1	65	0	2005	7.2	91	1500	1	0	0	0	0
1930	66	172	22.3094	1	KPDG21	03		2	0	0	0	0	0	0	0	0	2	1	2	0	0	#NULL!	2	0	10	2	0	3530	0	9.67123	1	2	2	0	22.3094	1	69	2	2005	9	103	1900	0	1	0	0	1
1929	72	175	23.5102	2	KPDG10	03	DI714	3	0	0	0	0	0	0	0	0	3	1	1	0	0	#NULL!	2	0	10	2	0	3522	0	9.64932	1	3	2	0	23.5102	1	62	2	2005	8.6	930	2300	0	1	0	0	0
1928	71	175	23.1837	2	KPDG10	03		1	0	0	0	0	0	0	0	0	2	1	1	1	1	#NULL!	1	1	9	2	0	3267	0	8.95068	1	2	3	1	23.1837	1	73	1	2005	7	132	650	0	1	0	0	1
1927	92	172	31.0979	2	KPDG24	03	DI714	2	0	0	0	0	0	0	0	0	2	1	2	0	0	#NULL!	2	0	10	2	0	3502	0	9.59452	1	2	1	0	31.0979	1	59	2	2005	9.3	80	1400	0	1	1	0	1
1926	85	156	34.9277	1	KPDG21	03		2	0	0	0	0	0	0	0	0	2	1	2	0	0	#NULL!	2	1	3	2	0	966	0	2.64658	1	2	3	1	34.9277	2	76	1	2005	6.4	82	800	0	1	0	0	0
1925	77	173	25.7276	1	KPDG10	03	DI714	1	0	0	0	0	0	0	0	0	2	1	1	1	1	#NULL!	1	1	8	2	0	2906	0	7.96164	1	2	2	0	25.7276	1	68	2	2005	8.5	8	650	0	0	0	0	0
1924	60	169	21.0077	2	KPDG10	03	DI714	3	0	0	0	0	0	0	0	0	3	1	1	0	0	#NULL!	2	0	10	2	0	3494	0	9.5726	1	3	2	0	21.0077	1	68	2	2005	9.4	99	1200	0	1	0	0	0
1923	83	172	28.0557	1	KPDG21	03	DI714	1	0	0	0	0	0	0	0	0	2	1	2	1	1	#NULL!	1	0	10	2	0	3481	0	9.53699	1	2	3	0	28.0557	1	79	2	2005	8.9	77	800	0	0	0	0	0
1922	93	179	29.0253	2	KPDG10	03	DI714	0	0	0	0	0	0	0	0	0	2	1	1	2	1	#NULL!	0	0	10	2	0	3474	0	9.51781	1	2	2	1	29.0253	1	61	2	2005	7.2	70	1000	0	1	0	0	1
1921	93	186	26.8817	2	KPDG10	03	DI714	3	0	0	0	0	0	0	0	0	3	1	1	0	0	#NULL!	2	1	9	2	0	3253	0	8.91233	1	3	3	1	26.8817	1	78	1	2005	8.2	102	1175	0	0	0	1	1
1920	68	170	23.5294	2	KPDG21	03		0	0	0	0	0	0	0	0	0	3	1	2	3	1	#NULL!	0	0	9	2	0	3453	0	9.46027	1	3	3	0	23.5294	1	72	1	2005	9.7	106	1600	0	0	1	0	1
1919	67	176	21.6296	2	KPDG10	03	DI714	1	0	0	0	1	0	0	0	0	2	1	1	1	1	#NULL!	1	1	5	2	0	1997	0	5.47123	1	2	3	0	21.6296	1	70	2	2005	10.1	64	1100	0	0	1	0	0
1918	100	177	31.9193	2	KPDG10	03		2	0	0	0	0	0	0	0	0	2	1	1	0	0	#NULL!	2	0	9	2	0	3452	0	9.45753	1	2	3	0	31.9193	1	74	1	2005	9.4	90	2700	1	0	0	0	1
1917	82	178	25.8806	1	KPDG10	03	DI714	3	0	0	0	0	0	0	0	0	3	1	1	0	0	#NULL!	2	0	9	2	0	3452	0	9.45753	1	3	4	1	25.8806	1	82	0	2005	8.2	#NULL!	1500	0	1	0	0	0
1916	62	172	20.9573	2	KPDG21	03		2	0	0	0	0	0	0	0	0	2	1	2	0	0	#NULL!	2	1	1	2	0	433	0	1.1863	1	2	3	1	20.9573	1	71	2	2005	6.9	144	1000	0	1	0	0	0
1915	80	197	20.6138	2	KPDG21	03		0	0	0	0	0	0	0	0	0	2	1	2	2	1	#NULL!	0	0	9	2	0	3451	0	9.45479	1	2	1	0	20.6138	1	57	0	2005	9.1	107	1220	0	0	0	0	1
1914	84	177	26.8122	2	KPDG22	03	DI714	2	0	0	0	0	0	0	0	0	2	1	2	0	0	#NULL!	2	0	9	2	0	3446	0	9.4411	1	2	1	0	26.8122	1	58	2	2005	9.6	89	1100	0	0	0	0	1
1913	69	162	26.2917	1	KPDG10	03		2	0	0	0	0	0	0	0	0	2	1	1	0	0	#NULL!	2	0	9	2	0	3425	0	9.38356	1	2	4	0	26.2917	2	85	0	2005	8.3	108	1600	0	1	0	0	0
1912	66	176	21.3068	1	KPDG21	03		3	0	0	0	0	0	0	0	0	3	1	2	0	0	#NULL!	2	1	8	2	0	2807	0	7.69041	1	3	4	0	21.3068	1	87	2	2005	9.1	113	1500	0	0	0	0	0
1911	85	170	29.4118	2	KPDG10	03	DI714	2	0	0	0	0	0	0	0	0	2	1	1	0	0	#NULL!	2	1	3	2	0	1174	0	3.21644	1	2	2	0	29.4118	2	67	1	2005	8.5	57	900	0	1	0	0	1
1910	79	162	30.1021	1	KPDG24	03		3	0	0	0	0	0	0	0	0	3	1	2	0	0	#NULL!	2	0	9	2	0	3410	0	9.34247	1	3	2	0	30.1021	2	62	2	2005	9	80	2000	0	1	0	0	1
1909	69	174	22.7903	2	KPDG10	03	DI714	2	0	0	0	0	0	0	0	0	2	1	1	0	0	#NULL!	2	0	9	2	0	3404	0	9.32603	1	2	2	0	22.7903	1	62	1	2005	9.1	68	1200	0	0	1	0	0
1908	51	157	20.6905	2	KPDG10	03		0	0	0	0	0	0	0	0	0	2	1	1	2	1	#NULL!	0	1	5	2	0	1749	0	4.79178	1	2	3	0	20.6905	2	73	1	2005	8.7	89	1360	0	0	0	0	0
1907	71	172	23.9995	2	KPDG10	03	DI714	2	0	0	0	0	0	0	0	0	2	1	1	0	0	#NULL!	2	1	6	2	0	2319	0	6.35342	1	2	3	0	23.9995	1	71	2	2005	9	104	1100	0	1	0	1	0
1906	64	169	22.4082	1	KPDG10	03	DI714	2	0	0	0	0	0	0	0	0	2	1	1	0	0	#NULL!	2	0	9	2	0	3398	0	9.30959	1	2	2	1	22.4082	1	68	1	2005	8.2	76	1200	0	0	0	0	0
1905	77	159	30.4577	2	KPDG24	03		1	0	0	0	0	0	0	0	0	3	1	2	2	1	#NULL!	1	0	9	2	0	3394	0	9.29863	1	3	3	0	30.4577	2	71	2	2005	9	87	1000	0	1	1	0	0
1904	72	175	23.5102	1	KPDG10	03	DI714	3	0	0	0	0	0	0	0	0	3	1	1	0	0	#NULL!	2	0	9	2	0	3389	0	9.28493	1	3	2	0	23.5102	1	60	2	2005	9.7	79	2100	0	1	0	0	1
1903	96	180	29.6296	2	KPDG10	03	DI714	3	0	0	0	0	0	0	0	0	3	1	1	0	0	#NULL!	2	0	9	2	0	3382	0	9.26575	1	3	2	0	29.6296	1	66	1	2005	10	88	1200	0	1	0	0	1
1902	88	178	27.7743	2	KPDG21	03	DI714	3	0	0	0	0	0	0	0	0	3	1	2	0	0	#NULL!	2	1	5	2	0	1921	0	5.26301	1	3	2	0	27.7743	1	68	1	2005	8.8	113	1800	0	0	0	0	0
1901	76	160	29.6875	1	KPDG22	03	DI714	1	0	0	0	0	0	0	0	0	2	1	2	1	1	#NULL!	1	1	7	2	0	2666	0	7.30411	1	2	3	1	29.6875	1	73	1	2006	7.6	94	400	0	1	0	0	0
1900	106	173	35.4172	3	KPDG10	03	DI714	3	0	0	0	0	0	0	0	0	3	1	1	0	0	#NULL!	2	1	4	2	0	1329	0	3.6411	1	3	2	1	35.4172	1	64	2	2006	7.3	100	2100	0	1	0	0	1
1899	90	184	26.5832	2	KPDG10	03	DI714	2	0	0	0	0	0	0	0	0	2	1	1	0	0	#NULL!	2	0	9	2	0	3356	0	9.19452	1	2	2	0	26.5832	1	66	1	2006	10.8	77	1350	0	1	0	0	1
1898	76	178	23.9869	2	KPDG23	03	DI714	2	0	0	0	0	0	0	0	0	2	1	2	0	0	#NULL!	2	1	8	2	0	3048	0	8.35068	1	2	4	0	23.9869	1	82	2	2006	9.5	202	2400	0	0	0	1	1
1897	80	178	25.2493	2	KPDG10	03	DI714	1	0	0	0	0	0	0	0	0	2	1	1	1	1	#NULL!	1	1	5	2	0	1897	0	5.19726	1	2	3	1	25.2493	1	76	1	2006	8	120	1300	0	0	0	0	0
1896	68	165	24.977	2	KPDG10	03	DI714	0	0	0	0	0	0	0	0	0	2	1	1	2	1	#NULL!	0	1	9	2	0	3171	0	8.68767	1	2	1	0	24.977	2	54	1	2006	9.6	57	1020	1	0	0	0	0
1895	61	176	19.6927	2	KPDG21	03		3	0	0	0	0	0	0	0	0	3	1	2	0	0	#NULL!	2	1	6	2	0	2178	0	5.96712	1	3	3	1	19.6927	1	73	2	2006	8.2	125	1500	0	1	0	1	0
1894	76	180	23.4568	1	KPDG10	03	DI714	2	0	0	0	0	0	0	0	0	2	1	1	0	0	#NULL!	2	0	9	2	0	3342	0	9.15616	1	2	4	0	23.4568	1	80	0	2006	9.7	120	500	0	1	0	0	0
1893	54	163	20.3244	2	KPDG10	03		3	0	0	0	0	0	0	0	0	3	1	1	0	0	#NULL!	2	1	8	2	0	2956	0	8.09863	1	3	4	0	20.3244	2	83	1	2006	8.3	123	1400	0	1	0	0	1
1892	89	176	28.7319	2	KPDG22	03	DI714	2	0	0	0	0	0	0	0	0	2	1	2	0	0	#NULL!	2	0	9	2	0	3338	0	9.14521	1	2	2	0	28.7319	1	67	1	2006	8.3	95	2000	0	0	0	0	0
1891	67	177	21.3859	2	KPDG10	03		3	0	0	0	0	0	0	0	0	3	1	1	0	0	#NULL!	2	1	8	2	0	2787	0	7.63562	1	3	3	0	21.3859	1	79	0	2006	8.7	142	2100	0	1	0	0	1
1890	70	170	24.2215	2	KPDG10	03	DI714	1	0	0	0	0	0	0	0	0	2	1	1	1	1	#NULL!	1	0	9	2	0	3332	0	9.12877	1	2	3	0	24.2215	1	70	1	2006	8.6	87	1000	0	1	0	0	0
1889	98	179	30.5858	1	KPDG21	03		0	0	0	0	0	0	0	0	0	2	1	2	2	1	#NULL!	0	0	9	2	0	3327	0	9.11507	1	2	2	0	30.5858	1	66	2	2006	9.7	92	2200	0	1	0	0	0
1888	74	168	26.2188	1	KPDG10	03		2	0	0	0	0	0	0	0	0	2	1	1	0	0	#NULL!	2	0	9	2	0	3319	0	9.09315	1	2	2	0	26.2188	1	68	2	2006	9.3	108	1600	0	0	0	0	1
1887	49	162	18.6709	2	KPDG21	03	DI714	2	0	0	0	0	0	0	0	0	2	1	2	0	0	#NULL!	2	1	3	2	0	1245	0	3.41096	1	2	3	0	18.6709	2	74	2	2006	8.1	77	500	0	0	0	0	0
1886	69	169	24.1588	2	KPDG21	03		2	0	0	0	0	0	0	0	0	2	1	2	0	0	#NULL!	2	0	9	2	0	3314	0	9.07945	1	2	3	1	24.1588	1	71	2	2006	8.1	85	2400	0	1	0	0	0
1885	76	185	22.206	3	KPDG24	03		0	0	0	0	0	0	0	0	0	3	1	2	3	1	#NULL!	0	1	7	2	0	2488	0	6.81644	1	3	3	1	22.206	1	78	1	2006	7.9	73	1650	0	0	0	0	1
1884	#NULL!	#NULL!	#NULL!	2	KPDG10	03	DI714	2	0	0	0	0	0	0	0	0	2	1	1	0	0	#NULL!	2	1	8	2	0	2760	0	7.56164	1	2	3	0	25.93	1	70	1	2006	8.6	151	2500	0	1	0	0	1
1883	76	176	24.5351	1	KPDG10	03	DI714	2	0	0	0	0	0	0	0	0	3	1	1	1	1	#NULL!	2	0	9	2	0	3299	0	9.03836	1	3	2	0	24.5351	1	64	1	2006	10	95	860	0	1	0	0	1
1882	45	#NULL!	#NULL!	1	KPDG10	03	DI714	2	0	0	0	0	0	0	0	0	2	1	1	0	0	#NULL!	2	1	7	2	0	2705	0	7.41096	1	2	4	0	25.93	2	80	0	2006	10.1	72	900	0	1	0	0	1
1881	69	177	22.0243	1	KPDG21	03	DI714	3	0	0	0	0	0	0	0	0	3	1	2	0	0	#NULL!	2	1	5	2	0	1647	0	4.51233	1	3	4	0	22.0243	1	80	1	2006	10.3	106	2200	0	0	0	0	0
1880	81	169	28.3604	2	KPDG10	03	DI714	1	0	0	0	0	0	0	0	0	2	1	1	1	1	#NULL!	1	1	8	2	0	3050	0	8.35616	1	2	2	0	28.3604	1	68	1	2006	9.6	201	1000	0	1	0	0	0
1879	82	176	26.4721	3	KPDG10	03		3	0	0	0	0	0	0	0	0	3	1	1	0	0	#NULL!	2	0	9	2	0	3289	0	9.01096	1	3	3	0	26.4721	1	72	1	2006	10	82	1500	0	1	0	0	0
1878	70	176	22.5981	2	KPDG10	03		2	0	0	0	0	0	0	0	0	2	1	1	0	0	#NULL!	2	1	6	2	0	2289	0	6.27123	1	2	3	1	22.5981	1	70	1	2006	7.5	99	950	0	0	0	0	0
[truncated: 1,877 more rows]
